# Supplementary material for: ﻿A review of the subgenus Loxocera Meigen, 1803 (Diptera, Brachycera, Psilidae) in China
Source: Zookeys. 2023 Dec 11;1186:71–96. doi: 10.3897/zookeys.1186.108876 (PMC10729007; doi:10.3897/zookeys.1186.108876)
Supplement: XML Treatment for Loxocera [file zookeys.1186.108876-treatment1.xml]

<!DOCTYPE tp:taxon-treatment
  PUBLIC "-//TaxonX//DTD Taxonomic Treatment Publishing DTD v0 20100105//EN" "tax-treatment-NSO.dtd">
<tp:taxon-treatment xmlns:tp="http://www.plazi.org/taxpub"><tp:treatment-meta><kwd-group><label>Taxon classification</label><kwd>
                <named-content content-type="kingdom">Animalia</named-content>
              </kwd><kwd>
                <named-content content-type="order">Diptera</named-content>
              </kwd><kwd>
                <named-content content-type="family">Psilidae</named-content>
              </kwd></kwd-group><mixed-citation publication-type="journal"><person-group><name><surname>Zhou</surname><given-names>Jiale</given-names></name><name><surname>Yang</surname><given-names>Ding</given-names></name></person-group><article-title>﻿A review of the subgenus <italic><tp:taxon-name><tp:taxon-name-part taxon-name-part-type="genus" reg="Loxocera"/><tp:taxon-name-part taxon-name-part-type="subgenus" reg="Loxocera">Loxocera</tp:taxon-name-part></tp:taxon-name></italic> Meigen, 1803 (<tp:taxon-name><tp:taxon-name-part taxon-name-part-type="order">Diptera</tp:taxon-name-part></tp:taxon-name>, <tp:taxon-name><tp:taxon-name-part taxon-name-part-type="suborder">Brachycera</tp:taxon-name-part></tp:taxon-name>, <tp:taxon-name><tp:taxon-name-part taxon-name-part-type="family">Psilidae</tp:taxon-name-part></tp:taxon-name>) in China</article-title><source>Zookeys</source><day>11</day><month>12</month><year>2023</year><volume>1186</volume><fpage>71</fpage><lpage>96</lpage><pub-id pub-id-type="doi">10.3897/zookeys.1186.108876</pub-id></mixed-citation></tp:treatment-meta><tp:nomenclature><label>﻿subgenus</label><tp:taxon-name>
              <object-id xmlns:xlink="http://www.w3.org/1999/xlink" content-type="arpha" xlink:type="simple">C7AABB32-BDC9-537C-A94E-F2FFF877CDB1</object-id>
              <tp:taxon-name-part taxon-name-part-type="genus" reg="Loxocera"/>
              <tp:taxon-name-part taxon-name-part-type="subgenus" reg="Loxocera">Loxocera</tp:taxon-name-part>
            </tp:taxon-name><tp:taxon-authority>Meigen, 1803</tp:taxon-authority><tp:nomenclature-citation-list><tp:nomenclature-citation><tp:taxon-name>
                  <tp:taxon-name-part taxon-name-part-type="genus" reg="Loxocera">Loxocera</tp:taxon-name-part>
                </tp:taxon-name><comment>Meigen, 1803: 275. Type species: <tp:taxon-name><tp:taxon-name-part taxon-name-part-type="genus" reg="Musca">Musca</tp:taxon-name-part><tp:taxon-name-part taxon-name-part-type="species" reg="aristata">aristata</tp:taxon-name-part></tp:taxon-name> Panzer, 1801, by monotypy.</comment></tp:nomenclature-citation><tp:nomenclature-citation><tp:taxon-name>
                  <tp:taxon-name-part taxon-name-part-type="genus" reg="Platystyla">Platystyla</tp:taxon-name-part>
                </tp:taxon-name><comment>Macquart, 1835: 374. Type species: <tp:taxon-name><tp:taxon-name-part taxon-name-part-type="genus" reg="Loxocera">Loxocera</tp:taxon-name-part><tp:taxon-name-part taxon-name-part-type="species" reg="hoffmannseggii">hoffmannseggii</tp:taxon-name-part></tp:taxon-name> Meigen, 1826, by monotypy. Synonymized by <xref ref-type="bibr" rid="B3">Buck and Marshall (2006b</xref>: 199).</comment></tp:nomenclature-citation><tp:nomenclature-citation><tp:taxon-name>
                  <tp:taxon-name-part taxon-name-part-type="genus" reg="Terarista">Terarista</tp:taxon-name-part>
                </tp:taxon-name><comment>Wang, 1999: 268. Nomen nudum.</comment></tp:nomenclature-citation><tp:nomenclature-citation><tp:taxon-name>
                  <tp:taxon-name-part taxon-name-part-type="genus" reg="Terarista">Terarista</tp:taxon-name-part>
                </tp:taxon-name><comment>Yang &amp; Wang in Wang &amp; Yang, 2003: 563. Type species: <tp:taxon-name><tp:taxon-name-part taxon-name-part-type="genus" reg="Terarista">Terarista</tp:taxon-name-part><tp:taxon-name-part taxon-name-part-type="species" reg="fujiana">fujiana</tp:taxon-name-part></tp:taxon-name> Wang, 1999, by original designation. Synonymized by <xref ref-type="bibr" rid="B30">Zhou et al. (2022</xref>: 465).</comment></tp:nomenclature-citation></tp:nomenclature-citation-list></tp:nomenclature><tp:treatment-sec sec-type="diagnosis" id="SECID0E3OAC"><title>Diagnosis.</title><p>The subgenus <tp:taxon-name><tp:taxon-name-part taxon-name-part-type="genus" reg="Loxocera"/><tp:taxon-name-part taxon-name-part-type="subgenus" reg="Loxocera">Loxocera</tp:taxon-name-part></tp:taxon-name> can be recognized by the following combination of character states: frontal vitta desclerotized, dull, velvety; lunule sclerotized, broadly exposed between antennal base and anterior margin of frons; fore wing with alula glabrous except margin; hind femur with a subapical patch of microtomentum on ventral surface; male sternite 8 broadly exposed and setulose, fused to tergite 6 and epandrium; female tergite 10 and cerci separated. For details on the character states used to define the subgenus, see <xref ref-type="bibr" rid="B3">Buck and Marshall (2006b)</xref>.</p></tp:treatment-sec><ref-list><ref id="B3"><mixed-citation xmlns:xlink="http://www.w3.org/1999/xlink" xlink:type="simple"><person-group><name name-style="western"><surname>Buck</surname><given-names>M</given-names></name><name name-style="western"><surname>Marshall</surname><given-names>SA</given-names></name></person-group> (<year>2006b</year>) <article-title>Revision of New World <italic><tp:taxon-name><tp:taxon-name-part taxon-name-part-type="genus">Loxocera</tp:taxon-name-part></tp:taxon-name></italic> (<tp:taxon-name><tp:taxon-name-part taxon-name-part-type="order">Diptera</tp:taxon-name-part></tp:taxon-name>: <tp:taxon-name><tp:taxon-name-part taxon-name-part-type="family">Psilidae</tp:taxon-name-part></tp:taxon-name>), with phylogenetic redefinition of Holarctic subgenera and species groups.</article-title><source>European Journal of Entomology</source><volume>103</volume>(<issue>1</issue>): <fpage>193</fpage>–<lpage>219</lpage>. <ext-link xlink:href="10.14411/eje.2006.022" ext-link-type="doi" xlink:type="simple">https://doi.org/10.14411/eje.2006.022</ext-link></mixed-citation></ref><ref id="B30"><mixed-citation xmlns:xlink="http://www.w3.org/1999/xlink" xlink:type="simple"><person-group><name name-style="western"><surname>Zhou</surname><given-names>J</given-names></name><name name-style="western"><surname>Evenhuis</surname><given-names>NL</given-names></name><name name-style="western"><surname>Yang</surname><given-names>D</given-names></name></person-group> (<year>2022</year>) <article-title>Nomenclature and taxonomy of <italic><tp:taxon-name><tp:taxon-name-part taxon-name-part-type="genus">Terarista</tp:taxon-name-part><tp:taxon-name-part taxon-name-part-type="species">fujiana</tp:taxon-name-part></tp:taxon-name></italic> (<tp:taxon-name><tp:taxon-name-part taxon-name-part-type="order">Diptera</tp:taxon-name-part></tp:taxon-name>: <tp:taxon-name><tp:taxon-name-part taxon-name-part-type="family">Psilidae</tp:taxon-name-part></tp:taxon-name>).</article-title><source>Zootaxa</source><volume>5168</volume>(<issue>4</issue>): <fpage>464</fpage>–<lpage>470</lpage>. <ext-link xlink:href="10.11646/zootaxa.5168.4.6" ext-link-type="doi" xlink:type="simple">https://doi.org/10.11646/zootaxa.5168.4.6</ext-link></mixed-citation></ref></ref-list></tp:taxon-treatment>
