# Supplementary material for: ﻿A review of the subgenus Loxocera Meigen, 1803 (Diptera, Brachycera, Psilidae) in China
Source: Zookeys. 2023 Dec 11;1186:71–96. doi: 10.3897/zookeys.1186.108876 (PMC10729007; doi:10.3897/zookeys.1186.108876)
Supplement: XML Treatment for Loxocera (Loxocera) chikuni [file zookeys.1186.108876-treatment2.xml]

<!DOCTYPE tp:taxon-treatment
  PUBLIC "-//TaxonX//DTD Taxonomic Treatment Publishing DTD v0 20100105//EN" "tax-treatment-NSO.dtd">
<tp:taxon-treatment xmlns:tp="http://www.plazi.org/taxpub"><tp:treatment-meta><kwd-group><label>Taxon classification</label><kwd>
                <named-content content-type="kingdom">Animalia</named-content>
              </kwd><kwd>
                <named-content content-type="order">Diptera</named-content>
              </kwd><kwd>
                <named-content content-type="family">Psilidae</named-content>
              </kwd></kwd-group><mixed-citation publication-type="journal"><person-group><name><surname>Zhou</surname><given-names>Jiale</given-names></name><name><surname>Yang</surname><given-names>Ding</given-names></name></person-group><article-title>﻿A review of the subgenus <italic><tp:taxon-name><tp:taxon-name-part taxon-name-part-type="genus" reg="Loxocera"/><tp:taxon-name-part taxon-name-part-type="subgenus" reg="Loxocera">Loxocera</tp:taxon-name-part></tp:taxon-name></italic> Meigen, 1803 (<tp:taxon-name><tp:taxon-name-part taxon-name-part-type="order">Diptera</tp:taxon-name-part></tp:taxon-name>, <tp:taxon-name><tp:taxon-name-part taxon-name-part-type="suborder">Brachycera</tp:taxon-name-part></tp:taxon-name>, <tp:taxon-name><tp:taxon-name-part taxon-name-part-type="family">Psilidae</tp:taxon-name-part></tp:taxon-name>) in China</article-title><source>Zookeys</source><day>11</day><month>12</month><year>2023</year><volume>1186</volume><fpage>71</fpage><lpage>96</lpage><pub-id pub-id-type="doi">10.3897/zookeys.1186.108876</pub-id></mixed-citation></tp:treatment-meta><tp:nomenclature><label>﻿</label><tp:taxon-name><object-id xmlns:xlink="http://www.w3.org/1999/xlink" content-type="arpha" xlink:type="simple">1ABAA6DE-B020-53ED-80DF-0E911B26B648</object-id><tp:taxon-name-part taxon-name-part-type="genus" reg="Loxocera">Loxocera</tp:taxon-name-part> (<tp:taxon-name-part taxon-name-part-type="subgenus" reg="Loxocera">Loxocera</tp:taxon-name-part>) <tp:taxon-name-part taxon-name-part-type="species" reg="chikuni">chikuni</tp:taxon-name-part><object-id xmlns:xlink="http://www.w3.org/1999/xlink" content-type="zoobank" xlink:type="simple">https://zoobank.org/48776277-5971-456E-86BD-2EE0265B2A2D</object-id></tp:taxon-name><tp:taxon-status xmlns:xlink="http://www.w3.org/1999/xlink" xlink:type="simple">sp. nov.</tp:taxon-status><xref ref-type="fig" rid="F1">Figs 1–4</xref><xref ref-type="fig" rid="F2">, 5–8</xref></tp:nomenclature><tp:treatment-sec sec-type="type material" id="SECID0E2MAE"><title>Type material.</title><p><bold><italic>Holotype</italic></bold> (♂): China, Hubei, Shennongjia, Guanmenshan, 1560 m, 2019.viii.12, leg. Ding Yang (<named-content xmlns:xlink="http://www.w3.org/1999/xlink" content-type="dwc:institutional_code" xlink:title="Entomological Museum of China Agricultural University" xlink:href="http://grbio.org/institution/china-agricultural-university" xlink:type="simple">CAU</named-content>).</p></tp:treatment-sec><tp:treatment-sec sec-type="diagnosis" id="SECID0EKNAE"><title>Diagnosis.</title><p>Generally blackish brown; face blackish; antennal scape and pedicel subequal in length; apex of antennal first flagellomere not produced beyond base of arista; arista laterally compressed and very high, arising at apex of first flagellomere and 1.8 times as long as the latter; wing with broad, transverse, dark band at level of posterior crossvein; hypandrial lobe small, short, covered with long setae; pregonite stout, lobate, apically blunt with rounded processes; phallus tongue-like, relatively short, with rounded posterior margin.</p></tp:treatment-sec><tp:treatment-sec sec-type="description" id="SECID0EPNAE"><title>Description.</title><p><bold>Male.</bold> Body length 9.0 mm, wing length 7.2 mm, length of antenna 2.5 mm. Generally blackish brown, moderately shining (Fig. <xref ref-type="fig" rid="F1">1</xref>). Frontal vitta black, with anterior part yellowish brown (Fig. <xref ref-type="fig" rid="F1">2</xref>); parafacial, gena and posterior eye margin yellowish brown; proboscis and palpus pale brown. Wing slightly infumated, with broad, transverse, dark band at level of posterior crossvein, band more or less interrupted along center of cells r<sub>4+5</sub> and dm (Fig. <xref ref-type="fig" rid="F1">1</xref>); wing veins yellowish brown to brown. Halter white with base slightly darkened. Legs with trochanters, apical half of fore and mid femora, fore and mid tibiae, basal half of hind tibia, and tarsomere I pale brown. Bristles on head and thorax black.</p><fig id="F1" position="float" orientation="portrait"><object-id xmlns:xlink="http://www.w3.org/1999/xlink" content-type="doi" xlink:type="simple">10.3897/zookeys.1186.108876.figures1-4</object-id><object-id xmlns:xlink="http://www.w3.org/1999/xlink" content-type="arpha" xlink:type="simple">93BEAAE3-937B-5703-B478-A89231F8628A</object-id><label>Figures 1–4.</label><caption><p><tp:taxon-name><tp:taxon-name-part taxon-name-part-type="genus" reg="Loxocera">Loxocera</tp:taxon-name-part> (<tp:taxon-name-part taxon-name-part-type="subgenus" reg="Loxocera">Loxocera</tp:taxon-name-part>) <tp:taxon-name-part taxon-name-part-type="species" reg="chikuni">chikuni</tp:taxon-name-part></tp:taxon-name> sp. nov., holotype, male <bold>1</bold> habitus, lateral <bold>2</bold> head, dorsal <bold>3</bold> left antenna, dorsal <bold>4</bold> same, lateral. Scale bars: 3 mm (<bold>1</bold>); 0.5 mm (<bold>2</bold>); 1 mm (<bold>3, 4</bold>).</p></caption><graphic xmlns:xlink="http://www.w3.org/1999/xlink" xlink:href="zookeys-1186-071_article-108876__-g001.jpg" position="float" orientation="portrait" xlink:type="simple" id="oo_950420.jpg"><uri content-type="original_file" xlink:type="simple">https://binary.pensoft.net/fig/950420</uri></graphic></fig><p>Head (Figs <xref ref-type="fig" rid="F1">1</xref>, <xref ref-type="fig" rid="F1">2</xref>) transverse oblong in dorsal view, largely glabrous; length along midline 0.8 times as long as width across eyes, width across eyes 1.9 times as broad as interocular space. Frons slightly protruding beyond level of anterior eye margin; frontal vitta with shallow depression at middle; frontal orbit with some short, scattered hairs. Ocellar triangle broad, smooth, with silvery tomentose stripes along lateral margins. Face strongly slanting, with weakly elevated median carina. Parafacial narrow, with a tomentose golden patch between anterior eye margin and lunule. Gena swollen; postgena covered with silvery tomentum. Occiput with a large silvery tomentose patch at middle above foramen. Head chaetotaxy: 1 ocellar seta, 1 postvertical seta, 1 inner vertical seta, 1 outer vertical seta. Antenna (Figs <xref ref-type="fig" rid="F1">3</xref>, <xref ref-type="fig" rid="F1">4</xref>) long and thick, with short dense setulae; scape nearly as long as pedicel, gradually widened towards apex of segment; first flagellomere about 2.1 times as long as pedicel, apex very weakly curving ventrally; arista laterally compressed and very high, arising at apex of first flagellomere, 1.8 times as long as first flagellomere, divided into small aristomere 1 and large aristomeres 2+3. Palpus elongate oval, with short, dense setulae and long, scattered setae.</p><p>Thorax (Fig. <xref ref-type="fig" rid="F1">1</xref>) robust, with short, dense, whitish-yellow setulae, except anepisternum (anterior half), anepimeron, katatergite, meron, scutellum and mediotergite (middle portion) glabrous; anatergite with fine tomentum; disc of scutellum with fine wrinkles. Scutum 1.4 times as long as wide. Scutellum subtriangular, slightly swollen, and wider than long. Thoracic chaetotaxy: 1 dorsocentral seta, 1 notopleural seta, 2 posterior supra-alar setae, 1 apical scutellar seta. Wing (Fig. <xref ref-type="fig" rid="F1">1</xref>) with last sector of M<sub>1</sub> strongly curved; apex of M<sub>4</sub> nearly reaching wing margin. Legs with dense, whitish-yellow setulae, except ventral surface of fore and mid femora largely glabrous; femora subfusiform, slightly compressed laterally; tibiae gradually widened towards apex, fore and mid tibiae straight, hind tibia finely curved.</p><p>Abdomen elongate, with short, dense, whitish-yellow and black setae; syntergite 1+2 with several long, hair-like setae laterally.</p><p><bold><italic>Male genitalia</italic></bold>: Sternite 8 (Figs <xref ref-type="fig" rid="F2">5</xref>, <xref ref-type="fig" rid="F2">6</xref>) broad, relatively flattened, with long, dense setae. Cerci (Figs <xref ref-type="fig" rid="F2">5</xref>, <xref ref-type="fig" rid="F2">6</xref>) small, simple in shape, with short, dense setae. Hypandrium (Fig. <xref ref-type="fig" rid="F2">8</xref>) well developed; hypandrial arms fused posterodorsally, posteriorly produced into small, short, convex lobes covered with long setae (Figs <xref ref-type="fig" rid="F2">5–8</xref>). Hypandrial bridge present and robust. Pregonite (Figs <xref ref-type="fig" rid="F2">5–7</xref>) stout, lobate, apically blunt, with some rounded processes. Phallus (Figs <xref ref-type="fig" rid="F2">5–7</xref>) tongue-like, relatively short, with rounded posterior margin. Phallotrema (Fig. <xref ref-type="fig" rid="F2">7</xref>) large, flanked by some peculiar, tiny processes. Ejaculatory apodeme (Fig. <xref ref-type="fig" rid="F2">6</xref>) small, hook-like, strongly curved.</p><fig id="F2" position="float" orientation="portrait"><object-id xmlns:xlink="http://www.w3.org/1999/xlink" content-type="doi" xlink:type="simple">10.3897/zookeys.1186.108876.figures5-8</object-id><object-id xmlns:xlink="http://www.w3.org/1999/xlink" content-type="arpha" xlink:type="simple">885B8317-A847-5B61-A2F7-2B4716F2D8F7</object-id><label>Figures 5–8.</label><caption><p><tp:taxon-name><tp:taxon-name-part taxon-name-part-type="genus" reg="Loxocera">Loxocera</tp:taxon-name-part> (<tp:taxon-name-part taxon-name-part-type="subgenus" reg="Loxocera">Loxocera</tp:taxon-name-part>) <tp:taxon-name-part taxon-name-part-type="species" reg="chikuni">chikuni</tp:taxon-name-part></tp:taxon-name> sp. nov., male genitalia <bold>5</bold> sternite 8 to genitalia, caudal <bold>6</bold> same, lateral <bold>7</bold> pregonite and phallus, ventral <bold>8</bold> hypandrium and associated structures, ventral. Abbreviations: ce = cercus, ea = ejaculatory apodeme, ep = epandrium, ha = hypandrial arm, hb = hypandrial bridge, hl = hypandrial lobe, pg = pregonite, s8 = sternite 8, ph = phallus, pt = phallotrema.Scale bar: 0.25 mm.</p></caption><graphic xmlns:xlink="http://www.w3.org/1999/xlink" xlink:href="zookeys-1186-071_article-108876__-g002.jpg" position="float" orientation="portrait" xlink:type="simple" id="oo_950421.jpg"><uri content-type="original_file" xlink:type="simple">https://binary.pensoft.net/fig/950421</uri></graphic></fig><p><bold>Female.</bold> Unknown.</p></tp:treatment-sec><tp:treatment-sec sec-type="etymology" id="SECID0EFTAE"><title>Etymology.</title><p>The specific epithet is dedicated to the Chinese entomologist Chikun Yang (1925–2006), in honor of his excellent contribution to Chinese insect taxonomy.</p></tp:treatment-sec><tp:treatment-sec sec-type="distribution" id="SECID0EKTAE"><title>Distribution.</title><p>China – Hubei: Shennongjia (Fig. <xref ref-type="fig" rid="F12">37</xref>).</p></tp:treatment-sec><tp:treatment-sec sec-type="comparisons" id="SECID0EUTAE"><title>Comparative notes.</title><p>This new species is similar to <tp:taxon-name><tp:taxon-name-part taxon-name-part-type="genus" reg="Loxocera">L.</tp:taxon-name-part> (<tp:taxon-name-part taxon-name-part-type="subgenus" reg="Loxocera">L.</tp:taxon-name-part>) <tp:taxon-name-part taxon-name-part-type="species" reg="fujiana">fujiana</tp:taxon-name-part></tp:taxon-name> (Wang, 1999) and <tp:taxon-name><tp:taxon-name-part taxon-name-part-type="genus" reg="Loxocera">L.</tp:taxon-name-part> (<tp:taxon-name-part taxon-name-part-type="subgenus" reg="Loxocera">L.</tp:taxon-name-part>) <tp:taxon-name-part taxon-name-part-type="species" reg="maculithorax">maculithorax</tp:taxon-name-part></tp:taxon-name> sp. nov. by sharing the laterally compressed and high arista which arises at the apex of the antennal first flagellomere, and the broad, transverse, dark band on the wing. The new species differs from <tp:taxon-name><tp:taxon-name-part taxon-name-part-type="genus" reg="Loxocera">L.</tp:taxon-name-part> (<tp:taxon-name-part taxon-name-part-type="subgenus" reg="Loxocera">L.</tp:taxon-name-part>) <tp:taxon-name-part taxon-name-part-type="species" reg="fujiana">fujiana</tp:taxon-name-part></tp:taxon-name> by the following character states: head blackish brown with anterior part of frontal vitta, parafacial, gena, and posterior eye margin yellowish brown [vs head blackish brown with gena slightly paler in <tp:taxon-name><tp:taxon-name-part taxon-name-part-type="genus" reg="Loxocera">L.</tp:taxon-name-part> (<tp:taxon-name-part taxon-name-part-type="subgenus" reg="Loxocera">L.</tp:taxon-name-part>) <tp:taxon-name-part taxon-name-part-type="species" reg="fujiana">fujiana</tp:taxon-name-part></tp:taxon-name>]; arista 1.8 times as long as antennal first flagellomere [vs 2 times in <tp:taxon-name><tp:taxon-name-part taxon-name-part-type="genus" reg="Loxocera">L.</tp:taxon-name-part> (<tp:taxon-name-part taxon-name-part-type="subgenus" reg="Loxocera">L.</tp:taxon-name-part>) <tp:taxon-name-part taxon-name-part-type="species" reg="fujiana">fujiana</tp:taxon-name-part></tp:taxon-name>]; hind tibia pale brown in basal half and blackish brown in apical half [vs uniformly dark brown in <tp:taxon-name><tp:taxon-name-part taxon-name-part-type="genus" reg="Loxocera">L.</tp:taxon-name-part> (<tp:taxon-name-part taxon-name-part-type="subgenus" reg="Loxocera">L.</tp:taxon-name-part>) <tp:taxon-name-part taxon-name-part-type="species" reg="fujiana">fujiana</tp:taxon-name-part></tp:taxon-name>]; transverse dark band on wing interrupted along cell r<sub>2+3</sub> [vs not interrupted in cell r<sub>2+3</sub> in <tp:taxon-name><tp:taxon-name-part taxon-name-part-type="genus" reg="Loxocera">L.</tp:taxon-name-part> (<tp:taxon-name-part taxon-name-part-type="subgenus" reg="Loxocera">L.</tp:taxon-name-part>) <tp:taxon-name-part taxon-name-part-type="species" reg="fujiana">fujiana</tp:taxon-name-part></tp:taxon-name>]. The new species can be separated from <tp:taxon-name><tp:taxon-name-part taxon-name-part-type="genus" reg="Loxocera">L.</tp:taxon-name-part> (<tp:taxon-name-part taxon-name-part-type="subgenus" reg="Loxocera">L.</tp:taxon-name-part>) <tp:taxon-name-part taxon-name-part-type="species" reg="maculithorax">maculithorax</tp:taxon-name-part></tp:taxon-name> sp. nov. by the following character states: apex of antennal first flagellomere not produced beyond base of arista [vs produced beyond base of arista in <tp:taxon-name><tp:taxon-name-part taxon-name-part-type="genus" reg="Loxocera">L.</tp:taxon-name-part> (<tp:taxon-name-part taxon-name-part-type="subgenus" reg="Loxocera">L.</tp:taxon-name-part>) <tp:taxon-name-part taxon-name-part-type="species" reg="maculithorax">maculithorax</tp:taxon-name-part></tp:taxon-name> sp. nov.]; arista 1.8 times as long as antennal first flagellomere [vs 2.1 times in <tp:taxon-name><tp:taxon-name-part taxon-name-part-type="genus" reg="Loxocera">L.</tp:taxon-name-part> (<tp:taxon-name-part taxon-name-part-type="subgenus" reg="Loxocera">L.</tp:taxon-name-part>) <tp:taxon-name-part taxon-name-part-type="species" reg="maculithorax">maculithorax</tp:taxon-name-part></tp:taxon-name> sp. nov.]; mesonotum uniformly blackish brown [vs largely blackish with irregular brownish margin in <tp:taxon-name><tp:taxon-name-part taxon-name-part-type="genus" reg="Loxocera">L.</tp:taxon-name-part> (<tp:taxon-name-part taxon-name-part-type="subgenus" reg="Loxocera">L.</tp:taxon-name-part>) <tp:taxon-name-part taxon-name-part-type="species" reg="maculithorax">maculithorax</tp:taxon-name-part></tp:taxon-name> sp. nov.]; abdomen uniformly blackish brown [vs reddish brown with both ends darkened in <tp:taxon-name><tp:taxon-name-part taxon-name-part-type="genus" reg="Loxocera">L.</tp:taxon-name-part> (<tp:taxon-name-part taxon-name-part-type="subgenus" reg="Loxocera">L.</tp:taxon-name-part>) <tp:taxon-name-part taxon-name-part-type="species" reg="maculithorax">maculithorax</tp:taxon-name-part></tp:taxon-name> sp. nov.]; male sternite 8 flattened [vs with a small blunt protrusion in <tp:taxon-name><tp:taxon-name-part taxon-name-part-type="genus" reg="Loxocera">L.</tp:taxon-name-part> (<tp:taxon-name-part taxon-name-part-type="subgenus" reg="Loxocera">L.</tp:taxon-name-part>) <tp:taxon-name-part taxon-name-part-type="species" reg="maculithorax">maculithorax</tp:taxon-name-part></tp:taxon-name> sp. nov.]; hypandrial lobe of male small and short [vs large and broad in <tp:taxon-name><tp:taxon-name-part taxon-name-part-type="genus" reg="Loxocera">L.</tp:taxon-name-part> (<tp:taxon-name-part taxon-name-part-type="subgenus" reg="Loxocera">L.</tp:taxon-name-part>) <tp:taxon-name-part taxon-name-part-type="species" reg="maculithorax">maculithorax</tp:taxon-name-part></tp:taxon-name> sp. nov.].</p></tp:treatment-sec><tp:treatment-sec><!--Section generated to contain objects referenced in tp:taxon-treatment.--><fig id="F12" position="float" orientation="portrait"><object-id xmlns:xlink="http://www.w3.org/1999/xlink" content-type="doi" xlink:type="simple">10.3897/zookeys.1186.108876.figure37</object-id><object-id xmlns:xlink="http://www.w3.org/1999/xlink" content-type="arpha" xlink:type="simple">75EE9875-8ECC-5CF3-8249-E8034251B769</object-id><label>Figure 37.</label><caption><p>Known distribution of species of the subgenus <tp:taxon-name><tp:taxon-name-part taxon-name-part-type="genus" reg="Loxocera"/><tp:taxon-name-part taxon-name-part-type="subgenus" reg="Loxocera">Loxocera</tp:taxon-name-part></tp:taxon-name> in China.</p></caption><graphic xmlns:xlink="http://www.w3.org/1999/xlink" xlink:href="zookeys-1186-071_article-108876__-g012.jpg" position="float" orientation="portrait" xlink:type="simple" id="oo_950431.jpg"><uri content-type="original_file" xlink:type="simple">https://binary.pensoft.net/fig/950431</uri></graphic></fig></tp:treatment-sec></tp:taxon-treatment>
