# Supplementary material for: ﻿A review of the subgenus Loxocera Meigen, 1803 (Diptera, Brachycera, Psilidae) in China
Source: Zookeys. 2023 Dec 11;1186:71–96. doi: 10.3897/zookeys.1186.108876 (PMC10729007; doi:10.3897/zookeys.1186.108876)
Supplement: XML Treatment for Loxocera (Loxocera) fujiana [file zookeys.1186.108876-treatment3.xml]

<!DOCTYPE tp:taxon-treatment
  PUBLIC "-//TaxonX//DTD Taxonomic Treatment Publishing DTD v0 20100105//EN" "tax-treatment-NSO.dtd">
<tp:taxon-treatment xmlns:tp="http://www.plazi.org/taxpub"><tp:treatment-meta><kwd-group><label>Taxon classification</label><kwd>
                <named-content content-type="kingdom">Animalia</named-content>
              </kwd><kwd>
                <named-content content-type="order">Diptera</named-content>
              </kwd><kwd>
                <named-content content-type="family">Psilidae</named-content>
              </kwd></kwd-group><mixed-citation publication-type="journal"><person-group><name><surname>Zhou</surname><given-names>Jiale</given-names></name><name><surname>Yang</surname><given-names>Ding</given-names></name></person-group><article-title>﻿A review of the subgenus <italic><tp:taxon-name><tp:taxon-name-part taxon-name-part-type="genus" reg="Loxocera"/><tp:taxon-name-part taxon-name-part-type="subgenus" reg="Loxocera">Loxocera</tp:taxon-name-part></tp:taxon-name></italic> Meigen, 1803 (<tp:taxon-name><tp:taxon-name-part taxon-name-part-type="order">Diptera</tp:taxon-name-part></tp:taxon-name>, <tp:taxon-name><tp:taxon-name-part taxon-name-part-type="suborder">Brachycera</tp:taxon-name-part></tp:taxon-name>, <tp:taxon-name><tp:taxon-name-part taxon-name-part-type="family">Psilidae</tp:taxon-name-part></tp:taxon-name>) in China</article-title><source>Zookeys</source><day>11</day><month>12</month><year>2023</year><volume>1186</volume><fpage>71</fpage><lpage>96</lpage><pub-id pub-id-type="doi">10.3897/zookeys.1186.108876</pub-id></mixed-citation></tp:treatment-meta><tp:nomenclature><label>﻿</label><tp:taxon-name><object-id xmlns:xlink="http://www.w3.org/1999/xlink" content-type="arpha" xlink:type="simple">E6795CC1-50BE-54D0-9E2A-5CE17318B9D2</object-id><tp:taxon-name-part taxon-name-part-type="genus" reg="Loxocera">Loxocera</tp:taxon-name-part> (<tp:taxon-name-part taxon-name-part-type="subgenus" reg="Loxocera">Loxocera</tp:taxon-name-part>) <tp:taxon-name-part taxon-name-part-type="species" reg="fujiana">fujiana</tp:taxon-name-part></tp:taxon-name><tp:taxon-authority>(Wang, 1999)</tp:taxon-authority><tp:nomenclature-citation-list><tp:nomenclature-citation><tp:taxon-name>
                  <tp:taxon-name-part taxon-name-part-type="genus" reg="Terarista">Terarista</tp:taxon-name-part>
                  <tp:taxon-name-part taxon-name-part-type="species" reg="fujiana">fujiana</tp:taxon-name-part>
                </tp:taxon-name><comment>Wang, 1999: 268 (protologue); <xref ref-type="bibr" rid="B27">Wang and Yang (2003</xref>: 563, 565) (subsequent usage, redescription, lectotype designation, figure); <xref ref-type="bibr" rid="B4">Cui et al. (2009</xref>: 326) (listed); <xref ref-type="bibr" rid="B11">Liang (2016</xref>: 170) (listed); <xref ref-type="bibr" rid="B23">Tang et al. (2021</xref>: 236) (catalogue, distribution). Lectotype (♀): China, Fujian, Wuyishan, <named-content xmlns:xlink="http://www.w3.org/1999/xlink" content-type="dwc:institutional_code" xlink:title="Entomological Museum of China Agricultural University" xlink:href="http://grbio.org/institution/china-agricultural-university" xlink:type="simple">CAU</named-content>.</comment></tp:nomenclature-citation><tp:nomenclature-citation><tp:taxon-name><tp:taxon-name-part taxon-name-part-type="genus" reg="Loxocera">Loxocera</tp:taxon-name-part> (<tp:taxon-name-part taxon-name-part-type="subgenus" reg="Loxocera">Loxocera</tp:taxon-name-part>) <tp:taxon-name-part taxon-name-part-type="species" reg="fujiana">fujiana</tp:taxon-name-part></tp:taxon-name><comment>: <xref ref-type="bibr" rid="B30">Zhou et al. (2022</xref>: 465) (new combination, redescription, distribution, photo).</comment></tp:nomenclature-citation></tp:nomenclature-citation-list></tp:nomenclature><tp:treatment-sec sec-type="type material" id="SECID0EA4AE"><title>Type material examined.</title><p><bold><italic>Lectotype</italic></bold> (♀): China, Fujian, Wuyishan, Guadun, 1991.x.7, leg. Hong Wu (<named-content xmlns:xlink="http://www.w3.org/1999/xlink" content-type="dwc:institutional_code" xlink:title="Entomological Museum of China Agricultural University" xlink:href="http://grbio.org/institution/china-agricultural-university" xlink:type="simple">CAU</named-content>).</p></tp:treatment-sec><tp:treatment-sec sec-type="diagnosis" id="SECID0EP4AE"><title>Diagnosis.</title><p>Generally blackish brown; face black; antennal scape and pedicel subequal in length; apex of antennal first flagellomere not produced beyond base of arista; arista laterally compressed and very high, arising at apex of antennal first flagellomere and 2 times as long as the latter; wing with broad, transverse, dark band at level of posterior crossvein; segment 8 of female with shallowly emarginated posterodorsal margin and deeply incised posteroventral margin.</p></tp:treatment-sec><tp:treatment-sec sec-type="distribution" id="SECID0EU4AE"><title>Distribution.</title><p>China – Fujian: Wuyishan (Fig. <xref ref-type="fig" rid="F12">37</xref>).</p></tp:treatment-sec><tp:treatment-sec sec-type="remarks" id="SECID0E54AE"><title>Remarks.</title><p>For redescription and photographs of this species, see <xref ref-type="bibr" rid="B30">Zhou et al. (2022)</xref>.</p></tp:treatment-sec><tp:treatment-sec><!--Section generated to contain objects referenced in tp:taxon-treatment.--><fig id="F12" position="float" orientation="portrait"><object-id xmlns:xlink="http://www.w3.org/1999/xlink" content-type="doi" xlink:type="simple">10.3897/zookeys.1186.108876.figure37</object-id><object-id xmlns:xlink="http://www.w3.org/1999/xlink" content-type="arpha" xlink:type="simple">75EE9875-8ECC-5CF3-8249-E8034251B769</object-id><label>Figure 37.</label><caption><p>Known distribution of species of the subgenus <tp:taxon-name><tp:taxon-name-part taxon-name-part-type="genus" reg="Loxocera"/><tp:taxon-name-part taxon-name-part-type="subgenus" reg="Loxocera">Loxocera</tp:taxon-name-part></tp:taxon-name> in China.</p></caption><graphic xmlns:xlink="http://www.w3.org/1999/xlink" xlink:href="zookeys-1186-071_article-108876__-g012.jpg" position="float" orientation="portrait" xlink:type="simple" id="oo_950431.jpg"><uri content-type="original_file" xlink:type="simple">https://binary.pensoft.net/fig/950431</uri></graphic></fig></tp:treatment-sec><ref-list><ref id="B27"><mixed-citation xmlns:xlink="http://www.w3.org/1999/xlink" xlink:type="simple"><person-group><name name-style="western"><surname>Wang</surname><given-names>X</given-names></name><name name-style="western"><surname>Yang</surname><given-names>C</given-names></name></person-group> (<year>2003</year>) <article-title><tp:taxon-name><tp:taxon-name-part taxon-name-part-type="family">Psilidae</tp:taxon-name-part></tp:taxon-name>.</article-title> In: <person-group><name name-style="western"><surname>Huang</surname><given-names>B</given-names></name></person-group> (<role>Ed.</role>) <issue-title>Fauna of Insects in Fujian Province of China.</issue-title><source>Vol. 8. Fujian Science &amp; Technology Publishing House, Fuzhou</source>, <fpage>563</fpage>–<lpage>565</lpage>.</mixed-citation></ref><ref id="B4"><mixed-citation xmlns:xlink="http://www.w3.org/1999/xlink" xlink:type="simple"><person-group><name name-style="western"><surname>Cui</surname><given-names>J-Z</given-names></name><name name-style="western"><surname>Bai</surname><given-names>M</given-names></name><name name-style="western"><surname>Fan</surname><given-names>R-J</given-names></name><name name-style="western"><surname>Wu</surname><given-names>H</given-names></name></person-group> (<year>2009</year>) <source>Catalogue of the Insect Type Specimens Deposited in China. Vol. 2.</source><publisher-name>China Forestry Publishing House</publisher-name>, <publisher-loc>Beijing</publisher-loc>, <size units="page">653 pp</size>.</mixed-citation></ref><ref id="B11"><mixed-citation xmlns:xlink="http://www.w3.org/1999/xlink" xlink:type="simple"><person-group><name name-style="western"><surname>Liang</surname><given-names>Y</given-names></name></person-group> (<year>2016</year>) <source>Catalogue of the Insect Type Specimens from Wuyishan National Nature Reserve.</source><publisher-name>China Agricultural Sciences and Technology Press</publisher-name>, <publisher-loc>Beijing</publisher-loc>, <size units="page">388 pp</size>., 10 pls.</mixed-citation></ref><ref id="B23"><mixed-citation xmlns:xlink="http://www.w3.org/1999/xlink" xlink:type="simple"><person-group><name name-style="western"><surname>Tang</surname><given-names>C</given-names></name><name name-style="western"><surname>Wang</surname><given-names>X</given-names></name><name name-style="western"><surname>Zhou</surname><given-names>J</given-names></name><name name-style="western"><surname>Yang</surname><given-names>D</given-names></name></person-group> (<year>2021</year>) <article-title><tp:taxon-name><tp:taxon-name-part taxon-name-part-type="family">Psilidae</tp:taxon-name-part></tp:taxon-name>.</article-title> In: <person-group><name name-style="western"><surname>Yang</surname><given-names>D</given-names></name><name name-style="western"><surname>Wang</surname><given-names>M</given-names></name><name name-style="western"><surname>Li</surname><given-names>W</given-names></name></person-group> (<role>Eds</role>) <issue-title>Species Catalogue of China.</issue-title><source>Vol. 2, Animals. <tp:taxon-name><tp:taxon-name-part taxon-name-part-type="class">Insecta</tp:taxon-name-part></tp:taxon-name>, <tp:taxon-name><tp:taxon-name-part taxon-name-part-type="order">Diptera</tp:taxon-name-part></tp:taxon-name> (3), Cyclorrhaphous, <tp:taxon-name><tp:taxon-name-part taxon-name-part-type="suborder">Brachycera</tp:taxon-name-part></tp:taxon-name>. Science Press, Beijing</source>, <fpage>231</fpage>–<lpage>236</lpage>.</mixed-citation></ref><ref id="B30"><mixed-citation xmlns:xlink="http://www.w3.org/1999/xlink" xlink:type="simple"><person-group><name name-style="western"><surname>Zhou</surname><given-names>J</given-names></name><name name-style="western"><surname>Evenhuis</surname><given-names>NL</given-names></name><name name-style="western"><surname>Yang</surname><given-names>D</given-names></name></person-group> (<year>2022</year>) <article-title>Nomenclature and taxonomy of <italic><tp:taxon-name><tp:taxon-name-part taxon-name-part-type="genus">Terarista</tp:taxon-name-part><tp:taxon-name-part taxon-name-part-type="species">fujiana</tp:taxon-name-part></tp:taxon-name></italic> (<tp:taxon-name><tp:taxon-name-part taxon-name-part-type="order">Diptera</tp:taxon-name-part></tp:taxon-name>: <tp:taxon-name><tp:taxon-name-part taxon-name-part-type="family">Psilidae</tp:taxon-name-part></tp:taxon-name>).</article-title><source>Zootaxa</source><volume>5168</volume>(<issue>4</issue>): <fpage>464</fpage>–<lpage>470</lpage>. <ext-link xlink:href="10.11646/zootaxa.5168.4.6" ext-link-type="doi" xlink:type="simple">https://doi.org/10.11646/zootaxa.5168.4.6</ext-link></mixed-citation></ref></ref-list></tp:taxon-treatment>
