# Supplementary material for: ﻿A review of the subgenus Loxocera Meigen, 1803 (Diptera, Brachycera, Psilidae) in China
Source: Zookeys. 2023 Dec 11;1186:71–96. doi: 10.3897/zookeys.1186.108876 (PMC10729007; doi:10.3897/zookeys.1186.108876)
Supplement: XML Treatment for Loxocera (Loxocera) lonsdalei [file zookeys.1186.108876-treatment4.xml]

<!DOCTYPE tp:taxon-treatment
  PUBLIC "-//TaxonX//DTD Taxonomic Treatment Publishing DTD v0 20100105//EN" "tax-treatment-NSO.dtd">
<tp:taxon-treatment xmlns:tp="http://www.plazi.org/taxpub"><tp:treatment-meta><kwd-group><label>Taxon classification</label><kwd>
                <named-content content-type="kingdom">Animalia</named-content>
              </kwd><kwd>
                <named-content content-type="order">Diptera</named-content>
              </kwd><kwd>
                <named-content content-type="family">Psilidae</named-content>
              </kwd></kwd-group><mixed-citation publication-type="journal"><person-group><name><surname>Zhou</surname><given-names>Jiale</given-names></name><name><surname>Yang</surname><given-names>Ding</given-names></name></person-group><article-title>﻿A review of the subgenus <italic><tp:taxon-name><tp:taxon-name-part taxon-name-part-type="genus" reg="Loxocera"/><tp:taxon-name-part taxon-name-part-type="subgenus" reg="Loxocera">Loxocera</tp:taxon-name-part></tp:taxon-name></italic> Meigen, 1803 (<tp:taxon-name><tp:taxon-name-part taxon-name-part-type="order">Diptera</tp:taxon-name-part></tp:taxon-name>, <tp:taxon-name><tp:taxon-name-part taxon-name-part-type="suborder">Brachycera</tp:taxon-name-part></tp:taxon-name>, <tp:taxon-name><tp:taxon-name-part taxon-name-part-type="family">Psilidae</tp:taxon-name-part></tp:taxon-name>) in China</article-title><source>Zookeys</source><day>11</day><month>12</month><year>2023</year><volume>1186</volume><fpage>71</fpage><lpage>96</lpage><pub-id pub-id-type="doi">10.3897/zookeys.1186.108876</pub-id></mixed-citation></tp:treatment-meta><tp:nomenclature><label>﻿</label><tp:taxon-name><object-id xmlns:xlink="http://www.w3.org/1999/xlink" content-type="arpha" xlink:type="simple">0B2487E1-16E4-53B0-B3F8-EE220FBA7E38</object-id><tp:taxon-name-part taxon-name-part-type="genus" reg="Loxocera">Loxocera</tp:taxon-name-part> (<tp:taxon-name-part taxon-name-part-type="subgenus" reg="Loxocera">Loxocera</tp:taxon-name-part>) <tp:taxon-name-part taxon-name-part-type="species" reg="lonsdalei">lonsdalei</tp:taxon-name-part><object-id xmlns:xlink="http://www.w3.org/1999/xlink" content-type="zoobank" xlink:type="simple">https://zoobank.org/78375471-5312-46F1-89EB-59C7BDA7DAA2</object-id></tp:taxon-name><tp:taxon-status xmlns:xlink="http://www.w3.org/1999/xlink" xlink:type="simple">sp. nov.</tp:taxon-status><xref ref-type="fig" rid="F3">Figs 9–10</xref><xref ref-type="fig" rid="F4">, 11–13</xref><xref ref-type="fig" rid="F5">, 14–17</xref></tp:nomenclature><tp:treatment-sec sec-type="type material" id="SECID0EAAAG"><title>Type materials.</title><p><bold><italic>Holotype</italic></bold> (♂): China, Shaanxi, Xi’an, Huyi, Zhuque Forest Park, 2606 m, 2020.vii.10, leg. Bing Zhang (<named-content xmlns:xlink="http://www.w3.org/1999/xlink" content-type="dwc:institutional_code" xlink:title="Entomological Museum of China Agricultural University" xlink:href="http://grbio.org/institution/china-agricultural-university" xlink:type="simple">CAU</named-content>). <bold><italic>Paratypes</italic></bold>: China, Qinghai, Haibei, Menyuan, Deqian vill., 2725 m, 2019.vii.18, leg. Jinlong Ren (1♀, <named-content xmlns:xlink="http://www.w3.org/1999/xlink" content-type="dwc:institutional_code" xlink:title="Entomological Museum of China Agricultural University" xlink:href="http://grbio.org/institution/china-agricultural-university" xlink:type="simple">CAU</named-content>); China, Qinghai, Haidong, Huzhu, Beishan Forest Farm, Zhalonggou, 2724 m, 2019.vii.2, leg. Qilemoge (1♂1♀, <named-content xmlns:xlink="http://www.w3.org/1999/xlink" content-type="dwc:institutional_code" xlink:title="Entomological Museum of China Agricultural University" xlink:href="http://grbio.org/institution/china-agricultural-university" xlink:type="simple">CAU</named-content>); CHINA, Qinghai, Haidong, Huzhu, Yuanfugou, 2682 m, 2019.vii.3, leg. Qilemoge (1♀, <named-content xmlns:xlink="http://www.w3.org/1999/xlink" content-type="dwc:institutional_code" xlink:title="Entomological Museum of China Agricultural University" xlink:href="http://grbio.org/institution/china-agricultural-university" xlink:type="simple">CAU</named-content>); same collection data as for holotype (5♂5♀, <named-content xmlns:xlink="http://www.w3.org/1999/xlink" content-type="dwc:institutional_code" xlink:title="Entomological Museum of China Agricultural University" xlink:href="http://grbio.org/institution/china-agricultural-university" xlink:type="simple">CAU</named-content>); China, Shaanxi, Xi’an, Zhouzhi, Wangjiahe, 1165 m, 2020.vii.6, leg. Bing Zhang (1♀, <named-content xmlns:xlink="http://www.w3.org/1999/xlink" content-type="dwc:institutional_code" xlink:title="Entomological Museum of China Agricultural University" xlink:href="http://grbio.org/institution/china-agricultural-university" xlink:type="simple">CAU</named-content>).</p></tp:treatment-sec><tp:treatment-sec sec-type="diagnosis" id="SECID0EGBAG"><title>Diagnosis.</title><p>Generally brown to blackish brown; face yellowish brown; antennal pedicel distinctly longer than scape; antennal first flagellomere about 3 times as long as pedicel, gradually narrowed towards apex; arista whitish yellow, thin, arising near midpoint of antennal first flagellomere and 1.3 times as long as the latter; mesonotum blackish, with irregular brownish margin; wing without transverse dark band; hypandrial lobe large, broad, covered with short setae; pregonite short, simple in shape, apically blunt; phallus shovel-like, relatively long, abruptly widened apically with rounded posterior margin.</p></tp:treatment-sec><tp:treatment-sec sec-type="description" id="SECID0ELBAG"><title>Description.</title><p><bold>Male and female.</bold> Body length 7.7–9.5 mm, wing length 6.0–6.5 mm, length of antenna 1.6–1.8 mm. Generally brown to blackish brown, moderately shining (Figs <xref ref-type="fig" rid="F3">9</xref>, <xref ref-type="fig" rid="F3">10</xref>). Frontal vitta black, with anterior part brown (Fig. <xref ref-type="fig" rid="F4">11</xref>); ocellar triangle and face yellowish brown; parafacial, gena and posterior eye margin dark yellow (Figs <xref ref-type="fig" rid="F4">11</xref>, <xref ref-type="fig" rid="F4">12</xref>). Antenna with arista whitish yellow (Fig. <xref ref-type="fig" rid="F4">12</xref>). Proboscis and palpus pale brown. Postpronotum brown to dark brown. Mesonotum largely blackish brown, with irregular brown to dark brown margin as shown in Fig. <xref ref-type="fig" rid="F4">13</xref>. Scutellum yellowish brown (Fig. <xref ref-type="fig" rid="F4">13</xref>). Mesopleuron dark yellow with variable brown to dark brown mottling (Fig. <xref ref-type="fig" rid="F3">10</xref>), or largely blackish brown (Fig. <xref ref-type="fig" rid="F3">9</xref>). Wing slightly infumated; wing veins yellowish brown to dark brown. Halter white with base slightly darkened. Legs dark brown to blackish brown; coxae brown to blackish brown; trochanters, apex of femora, tibiae, and tarsi yellowish brown; mid tibia with indistinct, narrow, dark ring subapically (Figs <xref ref-type="fig" rid="F3">9</xref>, <xref ref-type="fig" rid="F3">10</xref>); hind tibia with wide dark ring at middle (Figs <xref ref-type="fig" rid="F3">9</xref>, <xref ref-type="fig" rid="F3">10</xref>). Abdomen yellowish brown; anterior half and posterior margin of syntergite 1+2 and posterior portion of tergites 3–5 in male blackish brown (Fig. <xref ref-type="fig" rid="F3">9</xref>); anterior half and posterior margin of syntergite 1+2 and posterior portion of tergites 3–6 in female dark brown, posterior half of tergite 7 and anterior half of tergite 10 blackish brown (Fig. <xref ref-type="fig" rid="F3">10</xref>). Bristles on head and thorax black.</p><fig id="F3" position="float" orientation="portrait"><object-id xmlns:xlink="http://www.w3.org/1999/xlink" content-type="doi" xlink:type="simple">10.3897/zookeys.1186.108876.figures9-10</object-id><object-id xmlns:xlink="http://www.w3.org/1999/xlink" content-type="arpha" xlink:type="simple">5101129D-2A9F-513C-8861-E38865A86B27</object-id><label>Figures 9, 10.</label><caption><p><tp:taxon-name><tp:taxon-name-part taxon-name-part-type="genus" reg="Loxocera">Loxocera</tp:taxon-name-part> (<tp:taxon-name-part taxon-name-part-type="subgenus" reg="Loxocera">Loxocera</tp:taxon-name-part>) <tp:taxon-name-part taxon-name-part-type="species" reg="lonsdalei">lonsdalei</tp:taxon-name-part></tp:taxon-name> sp. nov., habitus, lateral <bold>9</bold> male, holotype <bold>10</bold> female, paratype. Scale bar: 3 mm.</p></caption><graphic xmlns:xlink="http://www.w3.org/1999/xlink" xlink:href="zookeys-1186-071_article-108876__-g003.jpg" position="float" orientation="portrait" xlink:type="simple" id="oo_950422.jpg"><uri content-type="original_file" xlink:type="simple">https://binary.pensoft.net/fig/950422</uri></graphic></fig><fig id="F4" position="float" orientation="portrait"><object-id xmlns:xlink="http://www.w3.org/1999/xlink" content-type="doi" xlink:type="simple">10.3897/zookeys.1186.108876.figures11-13</object-id><object-id xmlns:xlink="http://www.w3.org/1999/xlink" content-type="arpha" xlink:type="simple">E951C256-A34F-525D-897E-54E0A3090981</object-id><label>Figures 11–13.</label><caption><p><tp:taxon-name><tp:taxon-name-part taxon-name-part-type="genus" reg="Loxocera">Loxocera</tp:taxon-name-part> (<tp:taxon-name-part taxon-name-part-type="subgenus" reg="Loxocera">Loxocera</tp:taxon-name-part>) <tp:taxon-name-part taxon-name-part-type="species" reg="lonsdalei">lonsdalei</tp:taxon-name-part></tp:taxon-name> sp. nov., paratype, female <bold>11</bold> head, dorsal <bold>12</bold> same, lateral <bold>13</bold> thorax, dorsal. Scale bar: 1 mm.</p></caption><graphic xmlns:xlink="http://www.w3.org/1999/xlink" xlink:href="zookeys-1186-071_article-108876__-g004.jpg" position="float" orientation="portrait" xlink:type="simple" id="oo_950423.jpg"><uri content-type="original_file" xlink:type="simple">https://binary.pensoft.net/fig/950423</uri></graphic></fig><p>Head (Figs <xref ref-type="fig" rid="F4">11</xref>, <xref ref-type="fig" rid="F4">12</xref>) nearly rounded in dorsal view, largely glabrous; length along midline 0.9 times as long as width across eyes, width across eyes 2 times as broad as interocular space. Frons strongly protruding beyond level of anterior eye margin; frontal vitta with shallow depression at middle; frontal orbit with some short, scattered hairs. Ocellar triangle broad, smooth. Face strongly slanting, with weakly elevated median carina. Parafacial narrow, with a tomentose golden patch between anterior eye margin and lunule. Gena swollen; postgena covered with silvery tomentum. Occiput with a large silvery tomentose patch at middle above foramen. Head chaetotaxy: 1 ocellar seta, 1 postvertical seta, 1 inner vertical seta, 1 outer vertical seta. Antenna (Fig. <xref ref-type="fig" rid="F4">12</xref>) long and thick, with short dense setulae; pedicel distinctly longer than scape; first flagellomere about 3 times as long as pedicel, gradually narrowed towards apex; arista thin, arising near midpoint of first flagellomere, 1.3 times as long as first flagellomere, divided into small aristomere 1 and large aristomeres 2+3. Palpus elongate oval, with short dense golden setulae and long scattered black setae.</p><p>Thorax (Figs <xref ref-type="fig" rid="F3">9</xref>, <xref ref-type="fig" rid="F3">10</xref>, <xref ref-type="fig" rid="F4">13</xref>) robust, with short dense whitish yellow setulae, except anepisternum (anterior half), anepimeron, katatergite, katepisterum (middle portion), meron, scutellum and mediotergite (middle portion) glabrous; anatergite with fine tomentum. Scutum 1.2 times as long as wide. Scutellum (Fig. <xref ref-type="fig" rid="F4">13</xref>) subtriangular, slightly swollen and wider than long. Thoracic chaetotaxy: 1 dorsocentral seta, 1 notopleural seta, 2 posterior supra-alar setae, 1 apical scutellar seta. Wing with last sector of M<sub>1</sub> strongly curved; apex of M<sub>4</sub> nearly reaching wing margin. Legs with dense, whitish-yellow setulae, except ventral surface of fore and mid femora largely glabrous; femora subfusiform, slightly compressed laterally; tibiae gradually widened towards apex, nearly straight.</p><p>Abdomen elongate, with short, dense, whitish-yellow setae; syntergite 1+2 with several long hair-like setae laterally.</p><p><bold><italic>Male genitalia</italic></bold>: Sternite 8 (Figs <xref ref-type="fig" rid="F5">14</xref>, <xref ref-type="fig" rid="F5">15</xref>) broad, relatively flattened, with long, dense setae. Cerci (Figs <xref ref-type="fig" rid="F5">14</xref>, <xref ref-type="fig" rid="F5">15</xref>) relatively slender, slightly curved, with short, dense setae. Hypandrium (Fig. <xref ref-type="fig" rid="F5">17</xref>) well developed; hypandrial arms posteriorly produced into very large, broad, convex lobes covered with short setae (Figs <xref ref-type="fig" rid="F5">14–17</xref>). Hypandrial bridge present and robust. Pregonite (Figs <xref ref-type="fig" rid="F5">14–16</xref>) short, simple in shape, apically blunt. Phallus (Figs <xref ref-type="fig" rid="F5">14</xref>, <xref ref-type="fig" rid="F5">15</xref>) shovel-like, relatively long, abruptly widened apically with rounded posterior margin. Phallotrema (Fig. <xref ref-type="fig" rid="F5">16</xref>) large, flanked by peculiar, short or long, simple or apically bifurcate processes. Ejaculatory apodeme (Fig. <xref ref-type="fig" rid="F5">15</xref>) small, hook-like, strongly curved.</p><fig id="F5" position="float" orientation="portrait"><object-id xmlns:xlink="http://www.w3.org/1999/xlink" content-type="doi" xlink:type="simple">10.3897/zookeys.1186.108876.figures14-17</object-id><object-id xmlns:xlink="http://www.w3.org/1999/xlink" content-type="arpha" xlink:type="simple">16131AA1-BF30-583D-B28D-0509E8E33653</object-id><label>Figures 14–17.</label><caption><p><tp:taxon-name><tp:taxon-name-part taxon-name-part-type="genus" reg="Loxocera">Loxocera</tp:taxon-name-part> (<tp:taxon-name-part taxon-name-part-type="subgenus" reg="Loxocera">Loxocera</tp:taxon-name-part>) <tp:taxon-name-part taxon-name-part-type="species" reg="lonsdalei">lonsdalei</tp:taxon-name-part></tp:taxon-name> sp. nov., male genitalia <bold>14</bold> sternite 8 to genitalia, caudal <bold>15</bold> same, lateral <bold>16</bold> pregonite and phallus, ventral <bold>17</bold> hypandrium and associated structures, ventral. Abbreviations: ce = cercus, ea = ejaculatory apodeme, ep = epandrium, ha = hypandrial arm, hb = hypandrial bridge, hl = hypandrial lobe, pg = pregonite, s8 = sternite 8, ph = phallus, pt = phallotrema. Scale bars: 0.25 mm (<bold>14, 15, 17</bold>); 0.1 mm (<bold>16</bold>).</p></caption><graphic xmlns:xlink="http://www.w3.org/1999/xlink" xlink:href="zookeys-1186-071_article-108876__-g005.jpg" position="float" orientation="portrait" xlink:type="simple" id="oo_950424.jpg"><uri content-type="original_file" xlink:type="simple">https://binary.pensoft.net/fig/950424</uri></graphic></fig><p><bold><italic>Female terminalia</italic></bold>: Segment 7 laterally compressed; sternite 7 keeled along midline. Segment 8 coriaceous and longitudinally striate, posterodorsal margin shallowly emarginate, posterolateral margin forming blunt angular protrusion, posteroventral margin with deep linear incision. Tergite 10 relatively long and broad, with tiny, scattered setulae. Cerci relatively broad, separate from tergite 10, with rows of long setulae on posterior margin.</p></tp:treatment-sec><tp:treatment-sec sec-type="etymology" id="SECID0EZJAG"><title>Etymology.</title><p>The specific epithet is dedicated to the Canadian entomologist Owen Lonsdale (Agriculture and Agri-Food Canada, Ottawa, Canada), for his outstanding contribution to the systematics of <tp:taxon-name><tp:taxon-name-part taxon-name-part-type="parvorder">Acalyptratae</tp:taxon-name-part></tp:taxon-name>, and his encouragement to the first author.</p></tp:treatment-sec><tp:treatment-sec sec-type="distribution" id="SECID0EEKAG"><title>Distribution.</title><p>China – Qinghai: Haibei, Haidong; Shaanxi: Xi’an (Fig. <xref ref-type="fig" rid="F12">37</xref>).</p></tp:treatment-sec><tp:treatment-sec sec-type="comparisons" id="SECID0EOKAG"><title>Comparative notes.</title><p>This new species is most similar to <tp:taxon-name><tp:taxon-name-part taxon-name-part-type="genus" reg="Loxocera">L.</tp:taxon-name-part> (<tp:taxon-name-part taxon-name-part-type="subgenus" reg="Loxocera">L.</tp:taxon-name-part>) <tp:taxon-name-part taxon-name-part-type="species" reg="omei">omei</tp:taxon-name-part></tp:taxon-name> Shatalkin, 1998, but it can be easily distinguished from the latter by the following character states: antennal pedicel distinctly longer than scape [vs subequal in length in <tp:taxon-name><tp:taxon-name-part taxon-name-part-type="genus" reg="Loxocera">L.</tp:taxon-name-part> (<tp:taxon-name-part taxon-name-part-type="subgenus" reg="Loxocera">L.</tp:taxon-name-part>) <tp:taxon-name-part taxon-name-part-type="species" reg="omei">omei</tp:taxon-name-part></tp:taxon-name>]; antennal first flagellomere distinctly narrowed towards apex [vs weakly narrowed in <tp:taxon-name><tp:taxon-name-part taxon-name-part-type="genus" reg="Loxocera">L.</tp:taxon-name-part> (<tp:taxon-name-part taxon-name-part-type="subgenus" reg="Loxocera">L.</tp:taxon-name-part>) <tp:taxon-name-part taxon-name-part-type="species" reg="omei">omei</tp:taxon-name-part></tp:taxon-name>]; mesonotum largely blackish with irregular brownish margin [vs uniformly blackish in <tp:taxon-name><tp:taxon-name-part taxon-name-part-type="genus" reg="Loxocera">L.</tp:taxon-name-part> (<tp:taxon-name-part taxon-name-part-type="subgenus" reg="Loxocera">L.</tp:taxon-name-part>) <tp:taxon-name-part taxon-name-part-type="species" reg="omei">omei</tp:taxon-name-part></tp:taxon-name>]; abdomen yellowish brown with distinct ring-like markings [vs blackish brown with apical segments reddish in <tp:taxon-name><tp:taxon-name-part taxon-name-part-type="genus" reg="Loxocera">L.</tp:taxon-name-part> (<tp:taxon-name-part taxon-name-part-type="subgenus" reg="Loxocera">L.</tp:taxon-name-part>) <tp:taxon-name-part taxon-name-part-type="species" reg="omei">omei</tp:taxon-name-part></tp:taxon-name>].</p><p>Antennal morphology similar to that of this new species also presents in <tp:taxon-name><tp:taxon-name-part taxon-name-part-type="genus" reg="Loxocera">L.</tp:taxon-name-part> (<tp:taxon-name-part taxon-name-part-type="subgenus" reg="Loxocera">L.</tp:taxon-name-part>) <tp:taxon-name-part taxon-name-part-type="species" reg="hoffmannseggi">hoffmannseggi</tp:taxon-name-part></tp:taxon-name> Meigen, 1826 from Central and West Europe and <tp:taxon-name><tp:taxon-name-part taxon-name-part-type="genus" reg="Loxocera">L.</tp:taxon-name-part> (<tp:taxon-name-part taxon-name-part-type="subgenus" reg="Loxocera">L.</tp:taxon-name-part>) <tp:taxon-name-part taxon-name-part-type="species" reg="matsumurai">matsumurai</tp:taxon-name-part></tp:taxon-name> Iwasa, 1992 from Japan. However, the coloration of head, thorax, and abdomen of the new species is very different from that of the latter two species. Additionally, the head of the new species is nearly rounded in dorsal view with the frons strongly protruding anteriorly, while in the latter two species, the head is transverse oblong in dorsal view and the frons weakly protrudes anteriorly.</p></tp:treatment-sec><tp:treatment-sec><!--Section generated to contain objects referenced in tp:taxon-treatment.--><fig id="F12" position="float" orientation="portrait"><object-id xmlns:xlink="http://www.w3.org/1999/xlink" content-type="doi" xlink:type="simple">10.3897/zookeys.1186.108876.figure37</object-id><object-id xmlns:xlink="http://www.w3.org/1999/xlink" content-type="arpha" xlink:type="simple">75EE9875-8ECC-5CF3-8249-E8034251B769</object-id><label>Figure 37.</label><caption><p>Known distribution of species of the subgenus <tp:taxon-name><tp:taxon-name-part taxon-name-part-type="genus" reg="Loxocera"/><tp:taxon-name-part taxon-name-part-type="subgenus" reg="Loxocera">Loxocera</tp:taxon-name-part></tp:taxon-name> in China.</p></caption><graphic xmlns:xlink="http://www.w3.org/1999/xlink" xlink:href="zookeys-1186-071_article-108876__-g012.jpg" position="float" orientation="portrait" xlink:type="simple" id="oo_950431.jpg"><uri content-type="original_file" xlink:type="simple">https://binary.pensoft.net/fig/950431</uri></graphic></fig></tp:treatment-sec></tp:taxon-treatment>
