# Supplementary material for: ﻿A review of the subgenus Loxocera Meigen, 1803 (Diptera, Brachycera, Psilidae) in China
Source: Zookeys. 2023 Dec 11;1186:71–96. doi: 10.3897/zookeys.1186.108876 (PMC10729007; doi:10.3897/zookeys.1186.108876)
Supplement: XML Treatment for Loxocera (Loxocera) maculithorax [file zookeys.1186.108876-treatment5.xml]

<!DOCTYPE tp:taxon-treatment
  PUBLIC "-//TaxonX//DTD Taxonomic Treatment Publishing DTD v0 20100105//EN" "tax-treatment-NSO.dtd">
<tp:taxon-treatment xmlns:tp="http://www.plazi.org/taxpub"><tp:treatment-meta><kwd-group><label>Taxon classification</label><kwd>
                <named-content content-type="kingdom">Animalia</named-content>
              </kwd><kwd>
                <named-content content-type="order">Diptera</named-content>
              </kwd><kwd>
                <named-content content-type="family">Psilidae</named-content>
              </kwd></kwd-group><mixed-citation publication-type="journal"><person-group><name><surname>Zhou</surname><given-names>Jiale</given-names></name><name><surname>Yang</surname><given-names>Ding</given-names></name></person-group><article-title>﻿A review of the subgenus <italic><tp:taxon-name><tp:taxon-name-part taxon-name-part-type="genus" reg="Loxocera"/><tp:taxon-name-part taxon-name-part-type="subgenus" reg="Loxocera">Loxocera</tp:taxon-name-part></tp:taxon-name></italic> Meigen, 1803 (<tp:taxon-name><tp:taxon-name-part taxon-name-part-type="order">Diptera</tp:taxon-name-part></tp:taxon-name>, <tp:taxon-name><tp:taxon-name-part taxon-name-part-type="suborder">Brachycera</tp:taxon-name-part></tp:taxon-name>, <tp:taxon-name><tp:taxon-name-part taxon-name-part-type="family">Psilidae</tp:taxon-name-part></tp:taxon-name>) in China</article-title><source>Zookeys</source><day>11</day><month>12</month><year>2023</year><volume>1186</volume><fpage>71</fpage><lpage>96</lpage><pub-id pub-id-type="doi">10.3897/zookeys.1186.108876</pub-id></mixed-citation></tp:treatment-meta><tp:nomenclature><label>﻿</label><tp:taxon-name><object-id xmlns:xlink="http://www.w3.org/1999/xlink" content-type="arpha" xlink:type="simple">34192CDF-A3FD-5445-A107-7E1D902DB407</object-id><tp:taxon-name-part taxon-name-part-type="genus" reg="Loxocera">Loxocera</tp:taxon-name-part> (<tp:taxon-name-part taxon-name-part-type="subgenus" reg="Loxocera">Loxocera</tp:taxon-name-part>) <tp:taxon-name-part taxon-name-part-type="species" reg="maculithorax">maculithorax</tp:taxon-name-part><object-id xmlns:xlink="http://www.w3.org/1999/xlink" content-type="zoobank" xlink:type="simple">https://zoobank.org/60A9A3DD-8E8A-4D3D-B507-9BB730CDC9F0</object-id></tp:taxon-name><tp:taxon-status xmlns:xlink="http://www.w3.org/1999/xlink" xlink:type="simple">sp. nov.</tp:taxon-status><xref ref-type="fig" rid="F6">Figs 18–19</xref><xref ref-type="fig" rid="F7">, 20–22</xref><xref ref-type="fig" rid="F8">, 23–26</xref></tp:nomenclature><tp:treatment-sec sec-type="type material" id="SECID0EPPAG"><title>Type materials.</title><p><bold><italic>Holotype</italic></bold> (♂): China, Shaanxi, Baoji, Longxian, Guanshan Grassland, 2034 m, 2020.viii.13, leg. Bing Zhang (<named-content xmlns:xlink="http://www.w3.org/1999/xlink" content-type="dwc:institutional_code" xlink:title="Entomological Museum of China Agricultural University" xlink:href="http://grbio.org/institution/china-agricultural-university" xlink:type="simple">CAU</named-content>). <bold><italic>Paratypes</italic></bold>: same collection data as for holotype (1♂1♀, <named-content xmlns:xlink="http://www.w3.org/1999/xlink" content-type="dwc:institutional_code" xlink:title="Entomological Museum of China Agricultural University" xlink:href="http://grbio.org/institution/china-agricultural-university" xlink:type="simple">CAU</named-content>).</p></tp:treatment-sec><tp:treatment-sec sec-type="diagnosis" id="SECID0EFQAG"><title>Diagnosis.</title><p>Generally dark brown; face brown; antennal scape and pedicel subequal in length; apex of antennal first flagellomere produced beyond base of arista; arista laterally compressed and very high, arising at apex of antennal first flagellomere and 2.1 times as long as the latter; mesonotum blackish, with irregular, brownish margin; wing with broad, transverse, dark band at level of posterior crossvein; hypandrial lobe large, short, covered with long setae; pregonite stout, lobate, apically blunt, with some rounded processes; phallus tongue-like, relatively short, with rounded posterior margin.</p></tp:treatment-sec><tp:treatment-sec sec-type="description" id="SECID0EKQAG"><title>Description.</title><p><bold>Male and female.</bold> Body length 8.8–10.5 mm, wing length 6.2–7.0 mm, length of antenna 1.9–2.3 mm. Generally dark brown, moderately shining (Figs <xref ref-type="fig" rid="F6">18</xref>, <xref ref-type="fig" rid="F6">19</xref>). Frontal vitta black, with anterior and median parts dark yellow (Fig. <xref ref-type="fig" rid="F7">20</xref>); face brown; parafacial, gena, postgena, proboscis, and palpus pale brown (Fig. <xref ref-type="fig" rid="F7">21</xref>). Postpronotum brown. Mesonotum largely blackish brown, with irregular, dark brown margin as shown in Fig. <xref ref-type="fig" rid="F7">22</xref>. Wing slightly infumated, with broad, transverse, dark band at level of posterior crossvein, band more or less interrupted along center of cells r<sub>2+3</sub>, r<sub>4+5</sub> and dm; wing veins yellowish brown to brown. Halter white with base slightly darkened. Legs dark brown to blackish brown; trochanters, apex of femora, fore and mid tibiae, and tarsomere 1 yellowish brown; hind tibia in male dark brown except base and apex slightly paler (Fig. <xref ref-type="fig" rid="F6">18</xref>), in female yellowish brown, with wide, median, dark brown ring (Fig. <xref ref-type="fig" rid="F6">19</xref>). Abdomen reddish brown (♀, Fig. <xref ref-type="fig" rid="F6">19</xref>) to dark reddish brown (♂, Fig. <xref ref-type="fig" rid="F6">18</xref>); syntergite 1+2, tergite 6 and posterior portion of tergite 5 in male, and tergite 7 and posterior margin of tergite 6 in female blackish brown. Bristles on head and thorax black.</p><fig id="F6" position="float" orientation="portrait"><object-id xmlns:xlink="http://www.w3.org/1999/xlink" content-type="doi" xlink:type="simple">10.3897/zookeys.1186.108876.figures18-19</object-id><object-id xmlns:xlink="http://www.w3.org/1999/xlink" content-type="arpha" xlink:type="simple">748DE058-3FA9-5658-8B2F-E18E6DA1A6B3</object-id><label>Figures 18, 19.</label><caption><p><tp:taxon-name><tp:taxon-name-part taxon-name-part-type="genus" reg="Loxocera">Loxocera</tp:taxon-name-part> (<tp:taxon-name-part taxon-name-part-type="subgenus" reg="Loxocera">Loxocera</tp:taxon-name-part>) <tp:taxon-name-part taxon-name-part-type="species" reg="maculithorax">maculithorax</tp:taxon-name-part></tp:taxon-name> sp. nov., habitus, lateral <bold>18</bold> male, holotype <bold>19</bold> female, paratype. Scale bar: 3 mm.</p></caption><graphic xmlns:xlink="http://www.w3.org/1999/xlink" xlink:href="zookeys-1186-071_article-108876__-g006.jpg" position="float" orientation="portrait" xlink:type="simple" id="oo_950425.jpg"><uri content-type="original_file" xlink:type="simple">https://binary.pensoft.net/fig/950425</uri></graphic></fig><fig id="F7" position="float" orientation="portrait"><object-id xmlns:xlink="http://www.w3.org/1999/xlink" content-type="doi" xlink:type="simple">10.3897/zookeys.1186.108876.figures20-22</object-id><object-id xmlns:xlink="http://www.w3.org/1999/xlink" content-type="arpha" xlink:type="simple">98CFA3D7-EE0D-50FE-88BF-0123E227ED61</object-id><label>Figures 20–22.</label><caption><p><tp:taxon-name><tp:taxon-name-part taxon-name-part-type="genus" reg="Loxocera">Loxocera</tp:taxon-name-part> (<tp:taxon-name-part taxon-name-part-type="subgenus" reg="Loxocera">Loxocera</tp:taxon-name-part>) <tp:taxon-name-part taxon-name-part-type="species" reg="maculithorax">maculithorax</tp:taxon-name-part></tp:taxon-name> sp. nov., holotype, male <bold>20</bold> head, dorsal <bold>21</bold> same, lateral <bold>22</bold> thorax, dorsal. Scale bar: 1 mm.</p></caption><graphic xmlns:xlink="http://www.w3.org/1999/xlink" xlink:href="zookeys-1186-071_article-108876__-g007.jpg" position="float" orientation="portrait" xlink:type="simple" id="oo_950426.jpg"><uri content-type="original_file" xlink:type="simple">https://binary.pensoft.net/fig/950426</uri></graphic></fig><p>Head (Figs <xref ref-type="fig" rid="F7">20</xref>, <xref ref-type="fig" rid="F7">21</xref>) transverse oblong in dorsal view, largely glabrous; length along midline 0.7 times as long as width across eyes, width across eyes 2 times as broad as interocular space. Frons slightly protruding beyond level of anterior eye margin; frontal vitta with shallow depression at middle; frontal orbit with some short, scattered hairs. Ocellar triangle broad, smooth, with silvery tomentose stripes along lateral margins. Face strongly slanting, with moderately elevated median carina. Parafacial narrow, with a tomentose golden patch between anterior eye margin and lunule. Gena swollen; postgena covered with silvery tomentum. Occiput with a large silvery tomentose patch at middle above foramen. Head chaetotaxy: 1 ocellar seta, 1 postvertical seta, 1 inner vertical seta, 1 outer vertical seta. Antenna (Fig. <xref ref-type="fig" rid="F7">21</xref>) long and thick, with short, dense setulae; scape nearly as long as pedicel, gradually widened towards apex; first flagellomere about 2 times as long as pedicel, apex strongly curving ventrally, produced beyond base of arista; arista laterally compressed and very high, arising at apex of first flagellomere, 2.1 times as long as first flagellomere, divided into small aristomere 1 and large aristomeres 2+3. Palpus elongate oval, with short, dense setulae and long, scattered setae.</p><p>Thorax (Figs <xref ref-type="fig" rid="F6">18</xref>, <xref ref-type="fig" rid="F6">19</xref>, <xref ref-type="fig" rid="F7">22</xref>) robust, with short, dense, whitish-yellow setulae, except anepisternum (anterior half), anepimeron, katatergite, meron, scutellum, and mediotergite (middle portion) glabrous; anatergite with fine tomentum. Scutum 1.4 times as long as wide. Scutellum (Fig. <xref ref-type="fig" rid="F7">22</xref>) subtriangular, slightly swollen, and wider than long. Thoracic chaetotaxy: 1 dorsocentral seta, 1 notopleural seta, 2 posterior supra-alar setae, 1 apical scutellar seta. Wing with last sector of M<sub>1</sub> strongly curved; apex of M<sub>4</sub> nearly reaching wing margin. Legs with dense, whitish-yellow setulae, except ventral surface of fore and mid femora largely glabrous; femora subfusiform, slightly compressed laterally; tibiae gradually widened towards apex, fore and mid tibiae straight, hind tibia finely curved.</p><p>Abdomen elongate, with short, dense, whitish-yellow setae; syntergite 1+2 with several long hair-like setae laterally.</p><p><bold><italic>Male genitalia</italic></bold>: Sternite 8 (Figs <xref ref-type="fig" rid="F8">23</xref>, <xref ref-type="fig" rid="F8">24</xref>) broad, with long, dense setae, dorsally with a wide, blunt protrusion at middle. Cerci (Figs <xref ref-type="fig" rid="F8">23</xref>, <xref ref-type="fig" rid="F8">24</xref>) relatively broad, elongate, with short, dense setae. Hypandrium (Fig. <xref ref-type="fig" rid="F8">26</xref>) well developed; hypandrial arms fused posterodorsally, posteriorly produced into large, short, convex lobes covered with long setae (Figs <xref ref-type="fig" rid="F8">23–26</xref>). Hypandrial bridge present and robust. Pregonite (Figs <xref ref-type="fig" rid="F8">23–25</xref>) stout, lobate, apically blunt, with some rounded processes. Phallus (Figs <xref ref-type="fig" rid="F8">23–25</xref>) tongue-like, relatively short, with rounded posterior margin. Phallotrema (Fig. <xref ref-type="fig" rid="F8">25</xref>) large, flanked by some peculiar, tiny processes. Ejaculatory apodeme (Fig. <xref ref-type="fig" rid="F8">24</xref>) small, hook-like, strongly curved.</p><fig id="F8" position="float" orientation="portrait"><object-id xmlns:xlink="http://www.w3.org/1999/xlink" content-type="doi" xlink:type="simple">10.3897/zookeys.1186.108876.figures23-26</object-id><object-id xmlns:xlink="http://www.w3.org/1999/xlink" content-type="arpha" xlink:type="simple">22D6F359-FC18-510A-A51F-606AB16D7B4E</object-id><label>Figures 23–26.</label><caption><p><tp:taxon-name><tp:taxon-name-part taxon-name-part-type="genus" reg="Loxocera">Loxocera</tp:taxon-name-part> (<tp:taxon-name-part taxon-name-part-type="subgenus" reg="Loxocera">Loxocera</tp:taxon-name-part>) <tp:taxon-name-part taxon-name-part-type="species" reg="maculithorax">maculithorax</tp:taxon-name-part></tp:taxon-name> sp. nov., male genitalia <bold>23</bold> sternite 8 to genitalia, caudal <bold>24</bold> same, lateral <bold>25</bold> pregonite and phallus, ventral <bold>26</bold> hypandrium and associated structures, ventral. Abbreviations: ce = cercus, ea = ejaculatory apodeme, ep = epandrium, ha = hypandrial arm, hb = hypandrial bridge, hl = hypandrial lobe, pg = pregonite, s8 = sternite 8, ph = phallus, pt = phallotrema. Scale bars: 0.25 mm (<bold>23, 24, 26</bold>); 0.1 mm (<bold>25</bold>).</p></caption><graphic xmlns:xlink="http://www.w3.org/1999/xlink" xlink:href="zookeys-1186-071_article-108876__-g008.jpg" position="float" orientation="portrait" xlink:type="simple" id="oo_950427.jpg"><uri content-type="original_file" xlink:type="simple">https://binary.pensoft.net/fig/950427</uri></graphic></fig><p><bold><italic>Female terminalia</italic></bold>: Segment 7 laterally compressed; sternite 7 keeled along midline. Segment 8 coriaceous and longitudinally striate, posterodorsal margin shallowly emarginate, posterolateral margin forming acute angular protrusion, posteroventral margin with deep linear incision. Tergite 10 relatively short and narrow, with scattered tiny setulae. Cerci relatively broad, separate from tergite 10, with rows of long setulae on posterior margin.</p></tp:treatment-sec><tp:treatment-sec sec-type="etymology" id="SECID0E3XAG"><title>Etymology.</title><p>The specific epithet is derived from Latin <italic>macula</italic> (meaning spotted) and Greek <italic>thorax</italic> (meaning thorax), referring to the mesonotum of the new species, which is blackish with an irregular brownish margin.</p></tp:treatment-sec><tp:treatment-sec sec-type="distribution" id="SECID0EGYAG"><title>Distribution.</title><p>China – Shaanxi: Baoji (Fig. <xref ref-type="fig" rid="F12">37</xref>).</p></tp:treatment-sec><tp:treatment-sec sec-type="comparisons" id="SECID0EQYAG"><title>Comparative notes.</title><p>This new species is similar to <tp:taxon-name><tp:taxon-name-part taxon-name-part-type="genus" reg="Loxocera">L.</tp:taxon-name-part> (<tp:taxon-name-part taxon-name-part-type="subgenus" reg="Loxocera">L.</tp:taxon-name-part>) <tp:taxon-name-part taxon-name-part-type="species" reg="fujiana">fujiana</tp:taxon-name-part></tp:taxon-name>, but it can be readily separated from the latter by the different coloration of head, mesonotum, hind tibia, and abdomen, the apically curved and produced first flagellomere, and the shortened scutum. It also resembles <tp:taxon-name><tp:taxon-name-part taxon-name-part-type="genus" reg="Loxocera">L.</tp:taxon-name-part> (<tp:taxon-name-part taxon-name-part-type="subgenus" reg="Loxocera">L.</tp:taxon-name-part>) <tp:taxon-name-part taxon-name-part-type="species" reg="chikuni">chikuni</tp:taxon-name-part></tp:taxon-name> sp. nov., and their differences are discussed above [see under <tp:taxon-name><tp:taxon-name-part taxon-name-part-type="genus" reg="Loxocera">L.</tp:taxon-name-part> (<tp:taxon-name-part taxon-name-part-type="subgenus" reg="Loxocera">L.</tp:taxon-name-part>) <tp:taxon-name-part taxon-name-part-type="species" reg="chikuni">chikuni</tp:taxon-name-part></tp:taxon-name> sp. nov.]. The Japanese species <tp:taxon-name><tp:taxon-name-part taxon-name-part-type="genus" reg="Loxocera">L.</tp:taxon-name-part> (<tp:taxon-name-part taxon-name-part-type="subgenus" reg="Loxocera">L.</tp:taxon-name-part>) <tp:taxon-name-part taxon-name-part-type="species" reg="monstrata">monstrata</tp:taxon-name-part></tp:taxon-name> Iwasa, 1992 shares a similar antennal morphology with the new species, but its arista is less than 2 times as long as the first flagellomere, and it has different coloration on thorax, legs and abdomen.</p></tp:treatment-sec><tp:treatment-sec><!--Section generated to contain objects referenced in tp:taxon-treatment.--><fig id="F12" position="float" orientation="portrait"><object-id xmlns:xlink="http://www.w3.org/1999/xlink" content-type="doi" xlink:type="simple">10.3897/zookeys.1186.108876.figure37</object-id><object-id xmlns:xlink="http://www.w3.org/1999/xlink" content-type="arpha" xlink:type="simple">75EE9875-8ECC-5CF3-8249-E8034251B769</object-id><label>Figure 37.</label><caption><p>Known distribution of species of the subgenus <tp:taxon-name><tp:taxon-name-part taxon-name-part-type="genus" reg="Loxocera"/><tp:taxon-name-part taxon-name-part-type="subgenus" reg="Loxocera">Loxocera</tp:taxon-name-part></tp:taxon-name> in China.</p></caption><graphic xmlns:xlink="http://www.w3.org/1999/xlink" xlink:href="zookeys-1186-071_article-108876__-g012.jpg" position="float" orientation="portrait" xlink:type="simple" id="oo_950431.jpg"><uri content-type="original_file" xlink:type="simple">https://binary.pensoft.net/fig/950431</uri></graphic></fig></tp:treatment-sec></tp:taxon-treatment>
