# Supplementary material for: ﻿A review of the subgenus Loxocera Meigen, 1803 (Diptera, Brachycera, Psilidae) in China
Source: Zookeys. 2023 Dec 11;1186:71–96. doi: 10.3897/zookeys.1186.108876 (PMC10729007; doi:10.3897/zookeys.1186.108876)
Supplement: XML Treatment for Loxocera (Loxocera) obscura [file zookeys.1186.108876-treatment6.xml]

<!DOCTYPE tp:taxon-treatment
  PUBLIC "-//TaxonX//DTD Taxonomic Treatment Publishing DTD v0 20100105//EN" "tax-treatment-NSO.dtd">
<tp:taxon-treatment xmlns:tp="http://www.plazi.org/taxpub"><tp:treatment-meta><kwd-group><label>Taxon classification</label><kwd>
                <named-content content-type="kingdom">Animalia</named-content>
              </kwd><kwd>
                <named-content content-type="order">Diptera</named-content>
              </kwd><kwd>
                <named-content content-type="family">Psilidae</named-content>
              </kwd></kwd-group><mixed-citation publication-type="journal"><person-group><name><surname>Zhou</surname><given-names>Jiale</given-names></name><name><surname>Yang</surname><given-names>Ding</given-names></name></person-group><article-title>﻿A review of the subgenus <italic><tp:taxon-name><tp:taxon-name-part taxon-name-part-type="genus" reg="Loxocera"/><tp:taxon-name-part taxon-name-part-type="subgenus" reg="Loxocera">Loxocera</tp:taxon-name-part></tp:taxon-name></italic> Meigen, 1803 (<tp:taxon-name><tp:taxon-name-part taxon-name-part-type="order">Diptera</tp:taxon-name-part></tp:taxon-name>, <tp:taxon-name><tp:taxon-name-part taxon-name-part-type="suborder">Brachycera</tp:taxon-name-part></tp:taxon-name>, <tp:taxon-name><tp:taxon-name-part taxon-name-part-type="family">Psilidae</tp:taxon-name-part></tp:taxon-name>) in China</article-title><source>Zookeys</source><day>11</day><month>12</month><year>2023</year><volume>1186</volume><fpage>71</fpage><lpage>96</lpage><pub-id pub-id-type="doi">10.3897/zookeys.1186.108876</pub-id></mixed-citation></tp:treatment-meta><tp:nomenclature><label>﻿</label><tp:taxon-name><object-id xmlns:xlink="http://www.w3.org/1999/xlink" content-type="arpha" xlink:type="simple">49EF586B-FEA2-5461-97B1-6EE1B91E16F8</object-id><tp:taxon-name-part taxon-name-part-type="genus" reg="Loxocera">Loxocera</tp:taxon-name-part> (<tp:taxon-name-part taxon-name-part-type="subgenus" reg="Loxocera">Loxocera</tp:taxon-name-part>) <tp:taxon-name-part taxon-name-part-type="species" reg="obscura">obscura</tp:taxon-name-part><object-id xmlns:xlink="http://www.w3.org/1999/xlink" content-type="zoobank" xlink:type="simple">https://zoobank.org/30ECC9F7-08E8-4782-90F9-F305B414E095</object-id></tp:taxon-name><tp:taxon-status xmlns:xlink="http://www.w3.org/1999/xlink" xlink:type="simple">sp. nov.</tp:taxon-status><xref ref-type="fig" rid="F9">Figs 27–30</xref><xref ref-type="fig" rid="F10">, 31–34</xref></tp:nomenclature><tp:treatment-sec sec-type="type material" id="SECID0EB3AG"><title>Type materials.</title><p><bold><italic>Holotype</italic></bold> (♂): China, Shaanxi, Xi’an, Zhouzhi, Houzhenzi, 2009.ix.29, leg. Maoling Sheng (<named-content xmlns:xlink="http://www.w3.org/1999/xlink" content-type="dwc:institutional_code" xlink:title="Entomological Museum of China Agricultural University" xlink:href="http://grbio.org/institution/china-agricultural-university" xlink:type="simple">CAU</named-content>). <bold><italic>Paratypes</italic></bold>: same collection data as for holotype (4♂♂, <named-content xmlns:xlink="http://www.w3.org/1999/xlink" content-type="dwc:institutional_code" xlink:title="Entomological Museum of China Agricultural University" xlink:href="http://grbio.org/institution/china-agricultural-university" xlink:type="simple">CAU</named-content>).</p></tp:treatment-sec><tp:treatment-sec sec-type="diagnosis" id="SECID0EX3AG"><title>Diagnosis.</title><p>Generally dark brown; face blackish; antennal scape distinctly longer than pedicel; antennal first flagellomere stick-like, weakly narrowed towards apex of segment; arista whitish yellow, thin, arising before midpoint of antennal first flagellomere and 1.4 times as long as the latter; wing without transverse dark band; hypandrial lobe very large, broad, covered with short, sparse setae on inner surface; pregonite rather long, slender, curved apically with sharp apex; phallus droplet-like, elongate, abruptly narrowed apically.</p></tp:treatment-sec><tp:treatment-sec sec-type="description" id="SECID0E33AG"><title>Description.</title><p><bold>Male.</bold> Body length 8.9–10.2 mm, wing length 6.6–7.2 mm, length of antenna 2.2–2.5 mm. Generally dark brown, moderately shining (Fig. <xref ref-type="fig" rid="F9">27</xref>). Frontal vitta black except anterior and median parts brown (Fig. <xref ref-type="fig" rid="F9">28</xref>); face blackish brown; gena and postgena slightly paler (Fig. <xref ref-type="fig" rid="F9">29</xref>). Antenna with arista whitish yellow. Proboscis and palpus pale brown. Mesonotum blackish brown (Fig. <xref ref-type="fig" rid="F9">30</xref>). Scutellum brown (Fig. <xref ref-type="fig" rid="F9">30</xref>). Mesopleuron with anepimeron and katatergite slightly paler; portion above and below anterior spiracle yellow (Fig. <xref ref-type="fig" rid="F9">29</xref>). Wing slightly infumated; wing veins yellowish brown to dark brown. Halter white with base slightly darkened. Fore and mid legs dark yellow, with coxae dark brown, base of femora pale yellow, and mid tarsomeres 2–5 slightly darkened. Hind leg brown, with coxa, femur (except apex), and wide median ring on tibia dark brown. Bristles on head and thorax black.</p><fig id="F9" position="float" orientation="portrait"><object-id xmlns:xlink="http://www.w3.org/1999/xlink" content-type="doi" xlink:type="simple">10.3897/zookeys.1186.108876.figures27-30</object-id><object-id xmlns:xlink="http://www.w3.org/1999/xlink" content-type="arpha" xlink:type="simple">59DC0402-FE0C-5DFC-BA1D-815FDB7294A6</object-id><label>Figures 27–30.</label><caption><p><tp:taxon-name><tp:taxon-name-part taxon-name-part-type="genus" reg="Loxocera">Loxocera</tp:taxon-name-part> (<tp:taxon-name-part taxon-name-part-type="subgenus" reg="Loxocera">Loxocera</tp:taxon-name-part>) <tp:taxon-name-part taxon-name-part-type="species" reg="obscura">obscura</tp:taxon-name-part></tp:taxon-name> sp. nov., holotype, male <bold>27</bold> habitus, lateral <bold>28</bold> head, dorsal <bold>29</bold> same, lateral <bold>30</bold> thorax, dorsal. Scale bars: 3 mm (<bold>27</bold>); 1 mm (<bold>28–30</bold>).</p></caption><graphic xmlns:xlink="http://www.w3.org/1999/xlink" xlink:href="zookeys-1186-071_article-108876__-g009.jpg" position="float" orientation="portrait" xlink:type="simple" id="oo_950428.jpg"><uri content-type="original_file" xlink:type="simple">https://binary.pensoft.net/fig/950428</uri></graphic></fig><p>Head (Figs <xref ref-type="fig" rid="F9">28</xref>, <xref ref-type="fig" rid="F9">29</xref>) nearly rounded in dorsal view, largely glabrous; length along midline nearly as long as width across eyes, width across eyes 2 times as broad as interocular space. Frons strongly protruding beyond level of anterior eye margin; frontal vitta with shallow depression at middle; frontal orbit with some short, scattered hairs. Ocellar triangle broad, smooth. Face strongly slanting, with moderately elevated median carina. Parafacial narrow, with a tomentose golden patch between anterior eye margin and lunule. Gena swollen; postgena covered with silvery tomentum. Occiput with a large silvery tomentose patch at middle above foramen. Head chaetotaxy: 1 ocellar seta, 1 postvertical seta, 1 inner vertical seta 1 outer vertical seta. Antenna (Fig. <xref ref-type="fig" rid="F9">29</xref>) long, relatively slender, with short, dense setulae; scape distinctly longer than pedicel; first flagellomere about 4.6 times as long as pedicel, stick-like, laterally compressed, weakly narrowed towards apex; arista thin, arising before midpoint of first flagellomere, 1.4 times as long as first flagellomere, divided into small aristomere 1 and large aristomeres 2+3. Palpus elongate oval, with short, dense, white setulae.</p><p>Thorax (Figs <xref ref-type="fig" rid="F9">27</xref>, <xref ref-type="fig" rid="F9">30</xref>) robust, with short, dense, white setulae, except anepisternum (anterior half), anepimeron, katatergite, meron, scutellum and mediotergite (middle portion) glabrous; anatergite with fine tomentum. Scutum 1.35 times as long as wide. Scutellum (Fig. <xref ref-type="fig" rid="F9">30</xref>) transverse, wider than long, with midportion distinctly swollen. Thoracic chaetotaxy: 1 dorsocentral seta, 1 notopleural seta, 2 posterior supra-alar setae, 1 apical scutellar seta. Wing with last sector of M<sub>1</sub> strongly curved; apex of M<sub>4</sub> nearly reaching wing margin. Legs with dense, whitish-yellow setulae, except ventral surface of fore and mid femora largely glabrous; femora subfusiform, slightly compressed laterally; tibiae gradually widened towards apex, hind tibia finely curved.</p><p>Abdomen elongate, with short, dense, white setae; syntergite 1+2 with several long, hair-like setae laterally.</p><p><bold><italic>Male genitalia</italic></bold>: Sternite 8 (Figs <xref ref-type="fig" rid="F10">31</xref>, <xref ref-type="fig" rid="F10">32</xref>) broad, inflated, with long, dense setae. Cerci (Figs <xref ref-type="fig" rid="F10">31</xref>, <xref ref-type="fig" rid="F10">32</xref>) relatively broad, slightly curved, with short, dense setae. Hypandrium (Fig. <xref ref-type="fig" rid="F10">34</xref>) well developed; hypandrial arms posteriorly produced into very large, broad, convex lobes covered with sparse, short setae on inner surface (Figs <xref ref-type="fig" rid="F10">31–34</xref>). Hypandrial bridge present and robust. Pregonite (Figs <xref ref-type="fig" rid="F10">31–33</xref>) rather long, slender, curved apically with sharp apex. Phallus (Figs <xref ref-type="fig" rid="F10">31–33</xref>) droplet-like, elongate, abruptly narrowed apically. Phallotrema (Fig. <xref ref-type="fig" rid="F10">33</xref>) small, without processes. Ejaculatory apodeme (Fig. <xref ref-type="fig" rid="F10">32</xref>) small, V-like, strongly curved.</p><fig id="F10" position="float" orientation="portrait"><object-id xmlns:xlink="http://www.w3.org/1999/xlink" content-type="doi" xlink:type="simple">10.3897/zookeys.1186.108876.figures31-34</object-id><object-id xmlns:xlink="http://www.w3.org/1999/xlink" content-type="arpha" xlink:type="simple">7ED3DED9-F1CE-54D5-9D8E-0332F76521A4</object-id><label>Figures 31–34.</label><caption><p><tp:taxon-name><tp:taxon-name-part taxon-name-part-type="genus" reg="Loxocera">Loxocera</tp:taxon-name-part> (<tp:taxon-name-part taxon-name-part-type="subgenus" reg="Loxocera">Loxocera</tp:taxon-name-part>) <tp:taxon-name-part taxon-name-part-type="species" reg="obscura">obscura</tp:taxon-name-part></tp:taxon-name> sp. nov., male genitalia <bold>31</bold> sternite 8 to genitalia, caudal <bold>32</bold> same, lateral <bold>33</bold> pregonite and phallus, ventral <bold>34</bold> hypandrium and associated structures, ventral. Abbreviations: ce = cercus, ea = ejaculatory apodeme, ep = epandrium, ha = hypandrial arm, hb = hypandrial bridge, hl = hypandrial lobe, pg = pregonite, s8 = sternite 8, ph = phallus, pt = phallotrema.Scale bars: 0.25 mm (<bold>31, 32, 34</bold>); 0.1 mm (<bold>33</bold>).</p></caption><graphic xmlns:xlink="http://www.w3.org/1999/xlink" xlink:href="zookeys-1186-071_article-108876__-g010.jpg" position="float" orientation="portrait" xlink:type="simple" id="oo_950429.jpg"><uri content-type="original_file" xlink:type="simple">https://binary.pensoft.net/fig/950429</uri></graphic></fig><p><bold>Female.</bold> Unknown.</p></tp:treatment-sec><tp:treatment-sec sec-type="etymology" id="SECID0E5CBG"><title>Etymology.</title><p>The specific epithet is derived from Latin <italic>obscura</italic> (meaning dark, indistinct), referring to the dark-brown body color of the new species.</p></tp:treatment-sec><tp:treatment-sec sec-type="distribution" id="SECID0EGDBG"><title>Distribution.</title><p>China – Shaanxi: Xi’an (Fig. <xref ref-type="fig" rid="F12">37</xref>).</p></tp:treatment-sec><tp:treatment-sec sec-type="comparisons" id="SECID0EQDBG"><title>Comparative notes.</title><p>This new species is most similar to <tp:taxon-name><tp:taxon-name-part taxon-name-part-type="genus" reg="Loxocera">L.</tp:taxon-name-part> (<tp:taxon-name-part taxon-name-part-type="subgenus" reg="Loxocera">L.</tp:taxon-name-part>) <tp:taxon-name-part taxon-name-part-type="species" reg="malaisei">malaisei</tp:taxon-name-part></tp:taxon-name> (Frey, 1955) (from Myanmar and Nepal) in having a relatively long antennal scape (longer than pedicel), a nearly parallel-sided and laterally compressed antennal first flagellomere, similar coloration of legs, and an enlarged and posteriorly inflated male sternite 8. It can be distinguished from the latter by the following character states: antennal scape about 1.5 times as long as pedicel [vs 2 times in <tp:taxon-name><tp:taxon-name-part taxon-name-part-type="genus" reg="Loxocera">L.</tp:taxon-name-part> (<tp:taxon-name-part taxon-name-part-type="subgenus" reg="Loxocera">L.</tp:taxon-name-part>) <tp:taxon-name-part taxon-name-part-type="species" reg="malaisei">malaisei</tp:taxon-name-part></tp:taxon-name>]; antennal first flagellomere elongate, 4.6 times as long as pedicel [vs shorter, 4 times in <tp:taxon-name><tp:taxon-name-part taxon-name-part-type="genus" reg="Loxocera">L.</tp:taxon-name-part> (<tp:taxon-name-part taxon-name-part-type="subgenus" reg="Loxocera">L.</tp:taxon-name-part>) <tp:taxon-name-part taxon-name-part-type="species" reg="malaisei">malaisei</tp:taxon-name-part></tp:taxon-name>]; arista slender [vs widened towards apex in <tp:taxon-name><tp:taxon-name-part taxon-name-part-type="genus" reg="Loxocera">L.</tp:taxon-name-part> (<tp:taxon-name-part taxon-name-part-type="subgenus" reg="Loxocera">L.</tp:taxon-name-part>) <tp:taxon-name-part taxon-name-part-type="species" reg="malaisei">malaisei</tp:taxon-name-part></tp:taxon-name>]; phallus droplet-like with apex abruptly narrowed [vs elongate oval in <tp:taxon-name><tp:taxon-name-part taxon-name-part-type="genus" reg="Loxocera">L.</tp:taxon-name-part> (<tp:taxon-name-part taxon-name-part-type="subgenus" reg="Loxocera">L.</tp:taxon-name-part>) <tp:taxon-name-part taxon-name-part-type="species" reg="malaisei">malaisei</tp:taxon-name-part></tp:taxon-name>].</p></tp:treatment-sec><tp:treatment-sec><!--Section generated to contain objects referenced in tp:taxon-treatment.--><fig id="F12" position="float" orientation="portrait"><object-id xmlns:xlink="http://www.w3.org/1999/xlink" content-type="doi" xlink:type="simple">10.3897/zookeys.1186.108876.figure37</object-id><object-id xmlns:xlink="http://www.w3.org/1999/xlink" content-type="arpha" xlink:type="simple">75EE9875-8ECC-5CF3-8249-E8034251B769</object-id><label>Figure 37.</label><caption><p>Known distribution of species of the subgenus <tp:taxon-name><tp:taxon-name-part taxon-name-part-type="genus" reg="Loxocera"/><tp:taxon-name-part taxon-name-part-type="subgenus" reg="Loxocera">Loxocera</tp:taxon-name-part></tp:taxon-name> in China.</p></caption><graphic xmlns:xlink="http://www.w3.org/1999/xlink" xlink:href="zookeys-1186-071_article-108876__-g012.jpg" position="float" orientation="portrait" xlink:type="simple" id="oo_950431.jpg"><uri content-type="original_file" xlink:type="simple">https://binary.pensoft.net/fig/950431</uri></graphic></fig></tp:treatment-sec></tp:taxon-treatment>
