# Supplementary material for: ﻿A review of the subgenus Loxocera Meigen, 1803 (Diptera, Brachycera, Psilidae) in China
Source: Zookeys. 2023 Dec 11;1186:71–96. doi: 10.3897/zookeys.1186.108876 (PMC10729007; doi:10.3897/zookeys.1186.108876)
Supplement: XML Treatment for Loxocera (Loxocera) omei [file zookeys.1186.108876-treatment7.xml]

<!DOCTYPE tp:taxon-treatment
  PUBLIC "-//TaxonX//DTD Taxonomic Treatment Publishing DTD v0 20100105//EN" "tax-treatment-NSO.dtd">
<tp:taxon-treatment xmlns:tp="http://www.plazi.org/taxpub"><tp:treatment-meta><kwd-group><label>Taxon classification</label><kwd>
                <named-content content-type="kingdom">Animalia</named-content>
              </kwd><kwd>
                <named-content content-type="order">Diptera</named-content>
              </kwd><kwd>
                <named-content content-type="family">Psilidae</named-content>
              </kwd></kwd-group><mixed-citation publication-type="journal"><person-group><name><surname>Zhou</surname><given-names>Jiale</given-names></name><name><surname>Yang</surname><given-names>Ding</given-names></name></person-group><article-title>﻿A review of the subgenus <italic><tp:taxon-name><tp:taxon-name-part taxon-name-part-type="genus" reg="Loxocera"/><tp:taxon-name-part taxon-name-part-type="subgenus" reg="Loxocera">Loxocera</tp:taxon-name-part></tp:taxon-name></italic> Meigen, 1803 (<tp:taxon-name><tp:taxon-name-part taxon-name-part-type="order">Diptera</tp:taxon-name-part></tp:taxon-name>, <tp:taxon-name><tp:taxon-name-part taxon-name-part-type="suborder">Brachycera</tp:taxon-name-part></tp:taxon-name>, <tp:taxon-name><tp:taxon-name-part taxon-name-part-type="family">Psilidae</tp:taxon-name-part></tp:taxon-name>) in China</article-title><source>Zookeys</source><day>11</day><month>12</month><year>2023</year><volume>1186</volume><fpage>71</fpage><lpage>96</lpage><pub-id pub-id-type="doi">10.3897/zookeys.1186.108876</pub-id></mixed-citation></tp:treatment-meta><tp:nomenclature><label>﻿</label><tp:taxon-name><object-id xmlns:xlink="http://www.w3.org/1999/xlink" content-type="arpha" xlink:type="simple">10706BA5-0EDD-5D77-A26A-5E7F08AE8A6F</object-id><tp:taxon-name-part taxon-name-part-type="genus" reg="Loxocera">Loxocera</tp:taxon-name-part> (<tp:taxon-name-part taxon-name-part-type="subgenus" reg="Loxocera">Loxocera</tp:taxon-name-part>) <tp:taxon-name-part taxon-name-part-type="species" reg="omei">omei</tp:taxon-name-part></tp:taxon-name><tp:taxon-authority>Shatalkin, 1998</tp:taxon-authority><xref ref-type="fig" rid="F11">Figs 35</xref><xref ref-type="fig" rid="F11">, 36</xref><tp:nomenclature-citation-list><tp:nomenclature-citation><tp:taxon-name><tp:taxon-name-part taxon-name-part-type="genus" reg="Loxocera">Loxocera</tp:taxon-name-part> (<tp:taxon-name-part taxon-name-part-type="subgenus" reg="Platystyla">Platystyla</tp:taxon-name-part>) <tp:taxon-name-part taxon-name-part-type="species" reg="omei">omei</tp:taxon-name-part></tp:taxon-name><comment>Shatalkin, 1998: 90, 97 (protologue). Holotype (♂): China, Sichuan, Emeishan, <named-content xmlns:xlink="http://www.w3.org/1999/xlink" content-type="dwc:institutional_code" xlink:title="Smithsonian National Museum of Natural History" xlink:href="http://grbio.org/institution/smithsonian-institution-national-museum-natural-history-0" xlink:type="simple">USNM</named-content>.</comment></tp:nomenclature-citation><tp:nomenclature-citation><tp:taxon-name><tp:taxon-name-part taxon-name-part-type="genus" reg="Loxocera">Loxocera</tp:taxon-name-part> (<tp:taxon-name-part taxon-name-part-type="subgenus" reg="Loxocera">Loxocera</tp:taxon-name-part>) <tp:taxon-name-part taxon-name-part-type="species" reg="omei">omei</tp:taxon-name-part></tp:taxon-name><comment>: <xref ref-type="bibr" rid="B3">Buck and Marshall (2006b</xref>: 199) (subgeneric placement, distribution).</comment></tp:nomenclature-citation><tp:nomenclature-citation><tp:taxon-name>
                  <tp:taxon-name-part taxon-name-part-type="genus" reg="Loxocera">Loxocera</tp:taxon-name-part>
                  <tp:taxon-name-part taxon-name-part-type="species" reg="omei">omei</tp:taxon-name-part>
                </tp:taxon-name><comment>: <xref ref-type="bibr" rid="B23">Tang et al. (2021</xref>: 234) (catalogue, distribution).</comment></tp:nomenclature-citation></tp:nomenclature-citation-list></tp:nomenclature><tp:treatment-sec sec-type="type material" id="SECID0EIJBG"><title>Type material examined.</title><p><bold><italic>Holotype</italic></bold> (♂): China, Sichuan, Leshan, Emeishan, 1935.vii.21, leg. D.C. Graham (<named-content xmlns:xlink="http://www.w3.org/1999/xlink" content-type="dwc:institutional_code" xlink:title="Smithsonian National Museum of Natural History" xlink:href="http://grbio.org/institution/smithsonian-institution-national-museum-natural-history-0" xlink:type="simple">USNM</named-content>).</p></tp:treatment-sec><tp:treatment-sec sec-type="diagnosis" id="SECID0EXJBG"><title>Diagnosis.</title><p>Generally blackish brown; face yellowish brown; antennal scape and pedicel subequal in length; antennal first flagellomere laterally compressed, about 3.6 times as long as pedicel, weakly narrowed towards apex; arista whitish yellow, thin, arising near midpoint of antennal first flagellomere and 1.3 times as long as latter; wing without transverse dark band.</p></tp:treatment-sec><tp:treatment-sec sec-type="distribution" id="SECID0E3JBG"><title>Distribution.</title><p>China – Sichuan: Leshan (Fig. <xref ref-type="fig" rid="F12">37</xref>).</p></tp:treatment-sec><tp:treatment-sec sec-type="remarks" id="SECID0EGKBG"><title>Remarks.</title><p>This species was described based on one male (the holotype) from Sichuan, China (<xref ref-type="bibr" rid="B17">Shatalkin 1998</xref>). The habitus photographs of the holotype (Figs <xref ref-type="fig" rid="F11">35</xref>, <xref ref-type="fig" rid="F11">36</xref>) are provided here for facilitating the identification of this species.</p><fig id="F11" position="float" orientation="portrait"><object-id xmlns:xlink="http://www.w3.org/1999/xlink" content-type="doi" xlink:type="simple">10.3897/zookeys.1186.108876.figures35-36</object-id><object-id xmlns:xlink="http://www.w3.org/1999/xlink" content-type="arpha" xlink:type="simple">AA164213-8160-5A56-9F6A-9A64C727D5A6</object-id><label>Figures 35, 36.</label><caption><p><tp:taxon-name><tp:taxon-name-part taxon-name-part-type="genus" reg="Loxocera">Loxocera</tp:taxon-name-part> (<tp:taxon-name-part taxon-name-part-type="subgenus" reg="Loxocera">Loxocera</tp:taxon-name-part>) <tp:taxon-name-part taxon-name-part-type="species" reg="omei">omei</tp:taxon-name-part></tp:taxon-name> Shatalkin, 1998, holotype, male, habitus with labels <bold>35</bold> lateral <bold>36</bold> dorsal. Scale bar: 3 mm.</p></caption><graphic xmlns:xlink="http://www.w3.org/1999/xlink" xlink:href="zookeys-1186-071_article-108876__-g011.jpg" position="float" orientation="portrait" xlink:type="simple" id="oo_950430.jpg"><uri content-type="original_file" xlink:type="simple">https://binary.pensoft.net/fig/950430</uri></graphic></fig><fig id="F12" position="float" orientation="portrait"><object-id xmlns:xlink="http://www.w3.org/1999/xlink" content-type="doi" xlink:type="simple">10.3897/zookeys.1186.108876.figure37</object-id><object-id xmlns:xlink="http://www.w3.org/1999/xlink" content-type="arpha" xlink:type="simple">75EE9875-8ECC-5CF3-8249-E8034251B769</object-id><label>Figure 37.</label><caption><p>Known distribution of species of the subgenus <tp:taxon-name><tp:taxon-name-part taxon-name-part-type="genus" reg="Loxocera"/><tp:taxon-name-part taxon-name-part-type="subgenus" reg="Loxocera">Loxocera</tp:taxon-name-part></tp:taxon-name> in China.</p></caption><graphic xmlns:xlink="http://www.w3.org/1999/xlink" xlink:href="zookeys-1186-071_article-108876__-g012.jpg" position="float" orientation="portrait" xlink:type="simple" id="oo_950431.jpg"><uri content-type="original_file" xlink:type="simple">https://binary.pensoft.net/fig/950431</uri></graphic></fig></tp:treatment-sec><ref-list><ref id="B3"><mixed-citation xmlns:xlink="http://www.w3.org/1999/xlink" xlink:type="simple"><person-group><name name-style="western"><surname>Buck</surname><given-names>M</given-names></name><name name-style="western"><surname>Marshall</surname><given-names>SA</given-names></name></person-group> (<year>2006b</year>) <article-title>Revision of New World <italic><tp:taxon-name><tp:taxon-name-part taxon-name-part-type="genus">Loxocera</tp:taxon-name-part></tp:taxon-name></italic> (<tp:taxon-name><tp:taxon-name-part taxon-name-part-type="order">Diptera</tp:taxon-name-part></tp:taxon-name>: <tp:taxon-name><tp:taxon-name-part taxon-name-part-type="family">Psilidae</tp:taxon-name-part></tp:taxon-name>), with phylogenetic redefinition of Holarctic subgenera and species groups.</article-title><source>European Journal of Entomology</source><volume>103</volume>(<issue>1</issue>): <fpage>193</fpage>–<lpage>219</lpage>. <ext-link xlink:href="10.14411/eje.2006.022" ext-link-type="doi" xlink:type="simple">https://doi.org/10.14411/eje.2006.022</ext-link></mixed-citation></ref><ref id="B23"><mixed-citation xmlns:xlink="http://www.w3.org/1999/xlink" xlink:type="simple"><person-group><name name-style="western"><surname>Tang</surname><given-names>C</given-names></name><name name-style="western"><surname>Wang</surname><given-names>X</given-names></name><name name-style="western"><surname>Zhou</surname><given-names>J</given-names></name><name name-style="western"><surname>Yang</surname><given-names>D</given-names></name></person-group> (<year>2021</year>) <article-title><tp:taxon-name><tp:taxon-name-part taxon-name-part-type="family">Psilidae</tp:taxon-name-part></tp:taxon-name>.</article-title> In: <person-group><name name-style="western"><surname>Yang</surname><given-names>D</given-names></name><name name-style="western"><surname>Wang</surname><given-names>M</given-names></name><name name-style="western"><surname>Li</surname><given-names>W</given-names></name></person-group> (<role>Eds</role>) <issue-title>Species Catalogue of China.</issue-title><source>Vol. 2, Animals. <tp:taxon-name><tp:taxon-name-part taxon-name-part-type="class">Insecta</tp:taxon-name-part></tp:taxon-name>, <tp:taxon-name><tp:taxon-name-part taxon-name-part-type="order">Diptera</tp:taxon-name-part></tp:taxon-name> (3), Cyclorrhaphous, <tp:taxon-name><tp:taxon-name-part taxon-name-part-type="suborder">Brachycera</tp:taxon-name-part></tp:taxon-name>. Science Press, Beijing</source>, <fpage>231</fpage>–<lpage>236</lpage>.</mixed-citation></ref><ref id="B17"><mixed-citation xmlns:xlink="http://www.w3.org/1999/xlink" xlink:type="simple"><person-group><name name-style="western"><surname>Shatalkin</surname><given-names>AI</given-names></name></person-group> (<year>1998</year>) Asian species of <italic><tp:taxon-name><tp:taxon-name-part taxon-name-part-type="genus">Loxocera</tp:taxon-name-part></tp:taxon-name></italic> Meigen (<tp:taxon-name><tp:taxon-name-part taxon-name-part-type="order">Diptera</tp:taxon-name-part></tp:taxon-name>, <tp:taxon-name><tp:taxon-name-part taxon-name-part-type="family">Psilidae</tp:taxon-name-part></tp:taxon-name>). Russian Entomological Journal 6(3–4) [1997]: 87–97.</mixed-citation></ref></ref-list></tp:taxon-treatment>
