# Supplementary material for: ﻿A review of the subgenus Loxocera Meigen, 1803 (Diptera, Brachycera, Psilidae) in China
Source: Zookeys. 2023 Dec 11;1186:71–96. doi: 10.3897/zookeys.1186.108876 (PMC10729007; doi:10.3897/zookeys.1186.108876)
Supplement: XML Treatment for Loxocera (Imantimyia) anulata [file zookeys.1186.108876-treatment8.xml]

<!DOCTYPE tp:taxon-treatment
  PUBLIC "-//TaxonX//DTD Taxonomic Treatment Publishing DTD v0 20100105//EN" "tax-treatment-NSO.dtd">
<tp:taxon-treatment xmlns:tp="http://www.plazi.org/taxpub"><tp:treatment-meta><kwd-group><label>Taxon classification</label><kwd>
                <named-content content-type="kingdom">Animalia</named-content>
              </kwd><kwd>
                <named-content content-type="order">Diptera</named-content>
              </kwd><kwd>
                <named-content content-type="family">Psilidae</named-content>
              </kwd></kwd-group><mixed-citation publication-type="journal"><person-group><name><surname>Zhou</surname><given-names>Jiale</given-names></name><name><surname>Yang</surname><given-names>Ding</given-names></name></person-group><article-title>﻿A review of the subgenus <italic><tp:taxon-name><tp:taxon-name-part taxon-name-part-type="genus" reg="Loxocera"/><tp:taxon-name-part taxon-name-part-type="subgenus" reg="Loxocera">Loxocera</tp:taxon-name-part></tp:taxon-name></italic> Meigen, 1803 (<tp:taxon-name><tp:taxon-name-part taxon-name-part-type="order">Diptera</tp:taxon-name-part></tp:taxon-name>, <tp:taxon-name><tp:taxon-name-part taxon-name-part-type="suborder">Brachycera</tp:taxon-name-part></tp:taxon-name>, <tp:taxon-name><tp:taxon-name-part taxon-name-part-type="family">Psilidae</tp:taxon-name-part></tp:taxon-name>) in China</article-title><source>Zookeys</source><day>11</day><month>12</month><year>2023</year><volume>1186</volume><fpage>71</fpage><lpage>96</lpage><pub-id pub-id-type="doi">10.3897/zookeys.1186.108876</pub-id></mixed-citation></tp:treatment-meta><tp:nomenclature><label>﻿</label><tp:taxon-name><object-id xmlns:xlink="http://www.w3.org/1999/xlink" content-type="arpha" xlink:type="simple">CF9D31DE-3A55-5C37-BAB5-22C3F340C17A</object-id><tp:taxon-name-part taxon-name-part-type="genus" reg="Loxocera">Loxocera</tp:taxon-name-part> (<tp:taxon-name-part taxon-name-part-type="subgenus" reg="Imantimyia">Imantimyia</tp:taxon-name-part>) <tp:taxon-name-part taxon-name-part-type="species" reg="anulata">anulata</tp:taxon-name-part></tp:taxon-name><tp:taxon-authority>Wang &amp; Yang, 1998</tp:taxon-authority><xref ref-type="fig" rid="F13">Figs 38</xref><xref ref-type="fig" rid="F13">, 39</xref><tp:nomenclature-citation-list><tp:nomenclature-citation><tp:taxon-name><tp:taxon-name-part taxon-name-part-type="genus" reg="Loxocera">Loxocera</tp:taxon-name-part> (<tp:taxon-name-part taxon-name-part-type="subgenus" reg="Loxocera">Loxocera</tp:taxon-name-part>) <tp:taxon-name-part taxon-name-part-type="species" reg="anulata">anulata</tp:taxon-name-part></tp:taxon-name><comment><xref ref-type="bibr" rid="B25">Wang and Yang 1998a</xref>: 440, 454 (protologue). Holotype (♂): China, Hubei, Shennongjia, <named-content xmlns:xlink="http://www.w3.org/1999/xlink" content-type="dwc:institutional_code" xlink:title="Entomological Museum of China Agricultural University" xlink:href="http://grbio.org/institution/china-agricultural-university" xlink:type="simple">CAU</named-content>.</comment></tp:nomenclature-citation><tp:nomenclature-citation><tp:taxon-name>
                  <tp:taxon-name-part taxon-name-part-type="genus" reg="Loxocera">Loxocera</tp:taxon-name-part>
                  <tp:taxon-name-part taxon-name-part-type="species" reg="annulata">annulata</tp:taxon-name-part>
                </tp:taxon-name><comment>: <xref ref-type="bibr" rid="B3">Buck and Marshall (2006b</xref>: 199) (listed, distribution). Incorrect subsequent spelling.</comment></tp:nomenclature-citation><tp:nomenclature-citation><tp:taxon-name>
                  <tp:taxon-name-part taxon-name-part-type="genus" reg="Loxocera">Loxocera</tp:taxon-name-part>
                  <tp:taxon-name-part taxon-name-part-type="species" reg="anulata">anulata</tp:taxon-name-part>
                </tp:taxon-name><comment>: <xref ref-type="bibr" rid="B23">Tang et al. (2021</xref>: 234) (catalogue, distribution).</comment></tp:nomenclature-citation></tp:nomenclature-citation-list></tp:nomenclature><tp:treatment-sec sec-type="type material" id="SECID0EEQBG"><title>Type material examined.</title><p><bold><italic>Holotype</italic></bold> (♂): China, Hubei, Shennongjia, Dajiuhu, 1977.vii.9, leg. Huanguang Zou (<named-content xmlns:xlink="http://www.w3.org/1999/xlink" content-type="dwc:institutional_code" xlink:title="Entomological Museum of China Agricultural University" xlink:href="http://grbio.org/institution/china-agricultural-university" xlink:type="simple">CAU</named-content>).</p></tp:treatment-sec><tp:treatment-sec sec-type="distribution" id="SECID0ETQBG"><title>Distribution.</title><p>China – Hubei: Shennongjia.</p></tp:treatment-sec><tp:treatment-sec sec-type="remarks" id="SECID0EYQBG"><title>Remarks.</title><p><italic><tp:taxon-name><tp:taxon-name-part taxon-name-part-type="genus" reg="Loxocera">Loxocera</tp:taxon-name-part><tp:taxon-name-part taxon-name-part-type="species" reg="anulata">anulata</tp:taxon-name-part></tp:taxon-name></italic> was originally described as a member of the subgenus <tp:taxon-name><tp:taxon-name-part taxon-name-part-type="genus" reg="Loxocera"/><tp:taxon-name-part taxon-name-part-type="subgenus" reg="Loxocera">Loxocera</tp:taxon-name-part></tp:taxon-name> based on one male (the holotype) from Hubei, China (<xref ref-type="bibr" rid="B25">Wang and Yang 1998a</xref>). The specific epithet of this species was spelled as <italic>anulata</italic> in its original description, where the authors (<xref ref-type="bibr" rid="B25">Wang and Yang 1998a</xref>) intend to create the name from the Latin adjective <italic>anulatus</italic>, -<italic>a</italic>, -<italic>um</italic> (meaning ringed, referring to the annulations on the abdomen of this species), therefore it is considered as the correct original spelling. The subsequent usage of the specific epithet <italic>annulata</italic> (<xref ref-type="bibr" rid="B3">Buck and Marshall 2006b</xref>) is treated as an incorrect subsequent spelling. <xref ref-type="bibr" rid="B3">Buck and Marshall (2006b)</xref> failed to assign this species (as <italic><tp:taxon-name><tp:taxon-name-part taxon-name-part-type="genus" reg="Loxocera">L.</tp:taxon-name-part><tp:taxon-name-part taxon-name-part-type="species" reg="annulata">annulata</tp:taxon-name-part></tp:taxon-name></italic>) to a certain subgenus based on its brief original description. This species was catalogued by <xref ref-type="bibr" rid="B23">Tang et al. (2021)</xref> without subgeneric placement.</p><fig id="F13" position="float" orientation="portrait"><object-id xmlns:xlink="http://www.w3.org/1999/xlink" content-type="doi" xlink:type="simple">10.3897/zookeys.1186.108876.figures38-39</object-id><object-id xmlns:xlink="http://www.w3.org/1999/xlink" content-type="arpha" xlink:type="simple">3EBBB095-3C0A-576B-8D96-2A3DD6EB3177</object-id><label>Figures 38, 39.</label><caption><p><tp:taxon-name><tp:taxon-name-part taxon-name-part-type="genus" reg="Loxocera">Loxocera</tp:taxon-name-part> (<tp:taxon-name-part taxon-name-part-type="subgenus" reg="Imantimyia">Imantimyia</tp:taxon-name-part>) <tp:taxon-name-part taxon-name-part-type="species" reg="anulata">anulata</tp:taxon-name-part></tp:taxon-name> Wang &amp; Yang, 1998, holotype, male <bold>38</bold> lateral habitus with labels <bold>39</bold> head and thorax, dorsal. Scale bars: 3 mm (<bold>38</bold>); 1 mm (<bold>39</bold>).</p></caption><graphic xmlns:xlink="http://www.w3.org/1999/xlink" xlink:href="zookeys-1186-071_article-108876__-g013.jpg" position="float" orientation="portrait" xlink:type="simple" id="oo_950432.jpg"><uri content-type="original_file" xlink:type="simple">https://binary.pensoft.net/fig/950432</uri></graphic></fig><p>The holotype of <italic><tp:taxon-name><tp:taxon-name-part taxon-name-part-type="genus" reg="Loxocera">L.</tp:taxon-name-part><tp:taxon-name-part taxon-name-part-type="species" reg="anulata">anulata</tp:taxon-name-part></tp:taxon-name></italic> was examined during the present study. It satisfied the diagnosis of <italic><tp:taxon-name><tp:taxon-name-part taxon-name-part-type="genus" reg="Loxocera">Loxocera</tp:taxon-name-part></tp:taxon-name></italic> s. lat. provided by <xref ref-type="bibr" rid="B3">Buck and Marshall (2006b)</xref>. The sclerotized and sub-shining frontal vitta, the hiding lunule, the microtrichose on the alula, and the very reduced and bare male sternite 8 match the characters used to diagnose the subgenus <tp:taxon-name><tp:taxon-name-part taxon-name-part-type="genus" reg="Loxocera"/><tp:taxon-name-part taxon-name-part-type="subgenus" reg="Imantimyia">Imantimyia</tp:taxon-name-part></tp:taxon-name> Frey, 1925 (<xref ref-type="bibr" rid="B3">Buck and Marshall 2006b</xref>). Therefore, this species is herein transferred to <italic><tp:taxon-name><tp:taxon-name-part taxon-name-part-type="genus" reg="Imantimyia">Imantimyia</tp:taxon-name-part></tp:taxon-name></italic>.</p></tp:treatment-sec><ref-list><ref id="B25"><mixed-citation xmlns:xlink="http://www.w3.org/1999/xlink" xlink:type="simple"><person-group><name name-style="western"><surname>Wang</surname><given-names>X</given-names></name><name name-style="western"><surname>Yang</surname><given-names>C</given-names></name></person-group> (<year>1998a</year>) <article-title><tp:taxon-name><tp:taxon-name-part taxon-name-part-type="family">Psilidae</tp:taxon-name-part></tp:taxon-name>.</article-title> In: <person-group><name name-style="western"><surname>Xue</surname><given-names>W</given-names></name><name name-style="western"><surname>Chao</surname><given-names>C</given-names></name></person-group> (<role>Eds</role>) <issue-title>Flies of China.</issue-title><source>Vol. 1. Liaoning Science and Technology Publishing House, Shenyang [1996]</source>, <fpage>424</fpage>–<lpage>456</lpage>.</mixed-citation></ref><ref id="B3"><mixed-citation xmlns:xlink="http://www.w3.org/1999/xlink" xlink:type="simple"><person-group><name name-style="western"><surname>Buck</surname><given-names>M</given-names></name><name name-style="western"><surname>Marshall</surname><given-names>SA</given-names></name></person-group> (<year>2006b</year>) <article-title>Revision of New World <italic><tp:taxon-name><tp:taxon-name-part taxon-name-part-type="genus">Loxocera</tp:taxon-name-part></tp:taxon-name></italic> (<tp:taxon-name><tp:taxon-name-part taxon-name-part-type="order">Diptera</tp:taxon-name-part></tp:taxon-name>: <tp:taxon-name><tp:taxon-name-part taxon-name-part-type="family">Psilidae</tp:taxon-name-part></tp:taxon-name>), with phylogenetic redefinition of Holarctic subgenera and species groups.</article-title><source>European Journal of Entomology</source><volume>103</volume>(<issue>1</issue>): <fpage>193</fpage>–<lpage>219</lpage>. <ext-link xlink:href="10.14411/eje.2006.022" ext-link-type="doi" xlink:type="simple">https://doi.org/10.14411/eje.2006.022</ext-link></mixed-citation></ref><ref id="B23"><mixed-citation xmlns:xlink="http://www.w3.org/1999/xlink" xlink:type="simple"><person-group><name name-style="western"><surname>Tang</surname><given-names>C</given-names></name><name name-style="western"><surname>Wang</surname><given-names>X</given-names></name><name name-style="western"><surname>Zhou</surname><given-names>J</given-names></name><name name-style="western"><surname>Yang</surname><given-names>D</given-names></name></person-group> (<year>2021</year>) <article-title><tp:taxon-name><tp:taxon-name-part taxon-name-part-type="family">Psilidae</tp:taxon-name-part></tp:taxon-name>.</article-title> In: <person-group><name name-style="western"><surname>Yang</surname><given-names>D</given-names></name><name name-style="western"><surname>Wang</surname><given-names>M</given-names></name><name name-style="western"><surname>Li</surname><given-names>W</given-names></name></person-group> (<role>Eds</role>) <issue-title>Species Catalogue of China.</issue-title><source>Vol. 2, Animals. <tp:taxon-name><tp:taxon-name-part taxon-name-part-type="class">Insecta</tp:taxon-name-part></tp:taxon-name>, <tp:taxon-name><tp:taxon-name-part taxon-name-part-type="order">Diptera</tp:taxon-name-part></tp:taxon-name> (3), Cyclorrhaphous, <tp:taxon-name><tp:taxon-name-part taxon-name-part-type="suborder">Brachycera</tp:taxon-name-part></tp:taxon-name>. Science Press, Beijing</source>, <fpage>231</fpage>–<lpage>236</lpage>.</mixed-citation></ref></ref-list></tp:taxon-treatment>
