# Supplementary material for: ﻿A review of the subgenus Loxocera Meigen, 1803 (Diptera, Brachycera, Psilidae) in China
Source: Zookeys. 2023 Dec 11;1186:71–96. doi: 10.3897/zookeys.1186.108876 (PMC10729007; doi:10.3897/zookeys.1186.108876)
Supplement: XML Treatment for Loxocera (Imantimyia) tianmuensis [file zookeys.1186.108876-treatment9.xml]

<!DOCTYPE tp:taxon-treatment
  PUBLIC "-//TaxonX//DTD Taxonomic Treatment Publishing DTD v0 20100105//EN" "tax-treatment-NSO.dtd">
<tp:taxon-treatment xmlns:tp="http://www.plazi.org/taxpub"><tp:treatment-meta><kwd-group><label>Taxon classification</label><kwd>
                <named-content content-type="kingdom">Animalia</named-content>
              </kwd><kwd>
                <named-content content-type="order">Diptera</named-content>
              </kwd><kwd>
                <named-content content-type="family">Psilidae</named-content>
              </kwd></kwd-group><mixed-citation publication-type="journal"><person-group><name><surname>Zhou</surname><given-names>Jiale</given-names></name><name><surname>Yang</surname><given-names>Ding</given-names></name></person-group><article-title>﻿A review of the subgenus <italic><tp:taxon-name><tp:taxon-name-part taxon-name-part-type="genus" reg="Loxocera"/><tp:taxon-name-part taxon-name-part-type="subgenus" reg="Loxocera">Loxocera</tp:taxon-name-part></tp:taxon-name></italic> Meigen, 1803 (<tp:taxon-name><tp:taxon-name-part taxon-name-part-type="order">Diptera</tp:taxon-name-part></tp:taxon-name>, <tp:taxon-name><tp:taxon-name-part taxon-name-part-type="suborder">Brachycera</tp:taxon-name-part></tp:taxon-name>, <tp:taxon-name><tp:taxon-name-part taxon-name-part-type="family">Psilidae</tp:taxon-name-part></tp:taxon-name>) in China</article-title><source>Zookeys</source><day>11</day><month>12</month><year>2023</year><volume>1186</volume><fpage>71</fpage><lpage>96</lpage><pub-id pub-id-type="doi">10.3897/zookeys.1186.108876</pub-id></mixed-citation></tp:treatment-meta><tp:nomenclature><label>﻿</label><tp:taxon-name><object-id xmlns:xlink="http://www.w3.org/1999/xlink" content-type="arpha" xlink:type="simple">FB593904-DB82-5E76-BA1E-54ED6FA96D40</object-id><tp:taxon-name-part taxon-name-part-type="genus" reg="Loxocera">Loxocera</tp:taxon-name-part> (<tp:taxon-name-part taxon-name-part-type="subgenus" reg="Imantimyia">Imantimyia</tp:taxon-name-part>) <tp:taxon-name-part taxon-name-part-type="species" reg="tianmuensis">tianmuensis</tp:taxon-name-part></tp:taxon-name><tp:taxon-authority>Wang &amp; Yang, 1998</tp:taxon-authority><xref ref-type="fig" rid="F14">Figs 40</xref><xref ref-type="fig" rid="F14">, 41</xref><tp:nomenclature-citation-list><tp:nomenclature-citation><tp:taxon-name>
                  <tp:taxon-name-part taxon-name-part-type="genus" reg="Loxocera">Loxocera</tp:taxon-name-part>
                  <tp:taxon-name-part taxon-name-part-type="species" reg="tianmuensis">tianmuensis</tp:taxon-name-part>
                </tp:taxon-name><comment><xref ref-type="bibr" rid="B26">Wang and Yang 1998b</xref>: 200, 201 (protologue); <xref ref-type="bibr" rid="B3">Buck and Marshall (2006b</xref>: 199) (listed, distribution). Holotype (♂): China, Zhejiang, Xitianmushan, <named-content xmlns:xlink="http://www.w3.org/1999/xlink" content-type="dwc:institutional_code" xlink:title="Entomological Museum of China Agricultural University" xlink:href="http://grbio.org/institution/china-agricultural-university" xlink:type="simple">CAU</named-content>.</comment></tp:nomenclature-citation></tp:nomenclature-citation-list></tp:nomenclature><tp:treatment-sec sec-type="type material" id="SECID0ETXBG"><title>Type material examined.</title><p><bold><italic>Holotype</italic></bold> (♂): China, Zhejiang, Lin’an, Xitianmushan, 350 m, 1987.ix.3, leg. Qun Ma (<named-content xmlns:xlink="http://www.w3.org/1999/xlink" content-type="dwc:institutional_code" xlink:title="Entomological Museum of China Agricultural University" xlink:href="http://grbio.org/institution/china-agricultural-university" xlink:type="simple">CAU</named-content>).</p></tp:treatment-sec><tp:treatment-sec sec-type="distribution" id="SECID0ECYBG"><title>Distribution.</title><p>China – Zhejiang: Lin’an.</p></tp:treatment-sec><tp:treatment-sec sec-type="remarks" id="SECID0EHYBG"><title>Remarks.</title><p><italic><tp:taxon-name><tp:taxon-name-part taxon-name-part-type="genus" reg="Loxocera">Loxocera</tp:taxon-name-part><tp:taxon-name-part taxon-name-part-type="species" reg="tianmuensis">tianmuensis</tp:taxon-name-part></tp:taxon-name></italic> was originally described based on one male (the holotype) from Zhejiang, China (<xref ref-type="bibr" rid="B26">Wang and Yang 1998b</xref>), but the authors did not assign it to any subgenus. <xref ref-type="bibr" rid="B3">Buck and Marshall (2006b)</xref> mentioned that this species “cannot be confidently placed to subgenus” due to the inadequate original description. No new information has since been published on this species.</p><fig id="F14" position="float" orientation="portrait"><object-id xmlns:xlink="http://www.w3.org/1999/xlink" content-type="doi" xlink:type="simple">10.3897/zookeys.1186.108876.figures40-41</object-id><object-id xmlns:xlink="http://www.w3.org/1999/xlink" content-type="arpha" xlink:type="simple">B2374087-3E04-5775-8975-AE8B7249B4EA</object-id><label>Figures 40, 41.</label><caption><p><tp:taxon-name><tp:taxon-name-part taxon-name-part-type="genus" reg="Loxocera">Loxocera</tp:taxon-name-part> (<tp:taxon-name-part taxon-name-part-type="subgenus" reg="Imantimyia">Imantimyia</tp:taxon-name-part>) <tp:taxon-name-part taxon-name-part-type="species" reg="tianmuensis">tianmuensis</tp:taxon-name-part></tp:taxon-name> Wang &amp; Yang, 1998, holotype, male <bold>40</bold> lateral habitus with labels <bold>41</bold> head and thorax, dorsal. Scale bars: 3 mm (<bold>40</bold>); 1 mm (<bold>41</bold>).</p></caption><graphic xmlns:xlink="http://www.w3.org/1999/xlink" xlink:href="zookeys-1186-071_article-108876__-g014.jpg" position="float" orientation="portrait" xlink:type="simple" id="oo_950433.jpg"><uri content-type="original_file" xlink:type="simple">https://binary.pensoft.net/fig/950433</uri></graphic></fig><p>The holotype of <italic><tp:taxon-name><tp:taxon-name-part taxon-name-part-type="genus" reg="Loxocera">L.</tp:taxon-name-part><tp:taxon-name-part taxon-name-part-type="species" reg="tianmuensis">tianmuensis</tp:taxon-name-part></tp:taxon-name></italic> was examined in the course of the present study. The date on the collection data label of the holotype does not match that in the original description. The authors (<xref ref-type="bibr" rid="B26">Wang and Yang 1998b</xref>) communicated personally with the specimen collector during the preparation of the manuscript, thus providing a precise date of specimen collection in the original description. Based on the examination of the holotype, this species matches the current concept of <italic><tp:taxon-name><tp:taxon-name-part taxon-name-part-type="genus" reg="Imantimyia">Imantimyia</tp:taxon-name-part></tp:taxon-name></italic> (<xref ref-type="bibr" rid="B3">Buck and Marshall 2006b</xref>) and is herein placed under this subgenus.</p></tp:treatment-sec><ref-list><ref id="B26"><mixed-citation xmlns:xlink="http://www.w3.org/1999/xlink" xlink:type="simple"><person-group><name name-style="western"><surname>Wang</surname><given-names>X</given-names></name><name name-style="western"><surname>Yang</surname><given-names>C</given-names></name></person-group> (<year>1998b</year>) <article-title>A new species of <tp:taxon-name><tp:taxon-name-part taxon-name-part-type="family">Psilidae</tp:taxon-name-part></tp:taxon-name> from Zhejiang, China (<tp:taxon-name><tp:taxon-name-part taxon-name-part-type="order">Diptera</tp:taxon-name-part></tp:taxon-name>: <tp:taxon-name><tp:taxon-name-part taxon-name-part-type="family">Psilidae</tp:taxon-name-part></tp:taxon-name>).</article-title><source>Acta Entomologica Sinica</source><volume>41</volume>: <fpage>200</fpage>–<lpage>201</lpage>.</mixed-citation></ref><ref id="B3"><mixed-citation xmlns:xlink="http://www.w3.org/1999/xlink" xlink:type="simple"><person-group><name name-style="western"><surname>Buck</surname><given-names>M</given-names></name><name name-style="western"><surname>Marshall</surname><given-names>SA</given-names></name></person-group> (<year>2006b</year>) <article-title>Revision of New World <italic><tp:taxon-name><tp:taxon-name-part taxon-name-part-type="genus">Loxocera</tp:taxon-name-part></tp:taxon-name></italic> (<tp:taxon-name><tp:taxon-name-part taxon-name-part-type="order">Diptera</tp:taxon-name-part></tp:taxon-name>: <tp:taxon-name><tp:taxon-name-part taxon-name-part-type="family">Psilidae</tp:taxon-name-part></tp:taxon-name>), with phylogenetic redefinition of Holarctic subgenera and species groups.</article-title><source>European Journal of Entomology</source><volume>103</volume>(<issue>1</issue>): <fpage>193</fpage>–<lpage>219</lpage>. <ext-link xlink:href="10.14411/eje.2006.022" ext-link-type="doi" xlink:type="simple">https://doi.org/10.14411/eje.2006.022</ext-link></mixed-citation></ref></ref-list></tp:taxon-treatment>
